# Supplementary material for: Cynaratriol, a sesquiterpene lactone from Centaurea musimomum
Source: Acta Crystallogr Sect E Struct Rep Online. 2009 Jul 15;65(Pt 8):o1867–8. doi: 10.1107/S1600536809026701 (PMC2977309; doi:10.1107/S1600536809026701)
Supplement: Supplementary file 1 [file e-65-o1867-sup1.cif]

##############################################################################
###                                                                        ###
###        Electronic paper (Acta Crystallographica Section E)             ###
###                                                                        ###
##############################################################################
#                                                                            #
# This CIF contains the data in a paper accepted for publication in Acta     #
# Crystallographica Section E. It conforms to the requirements of Notes      #
# for Authors for Section E, and has been peer reviewed under the auspices   #
# of the IUCr Commission on Journals.                                        #
#                                                                            #
# Full details of the Crystallographic Information File format               #
# are given in the paper "The Crystallographic Information File (CIF):       #
# a New Standard Archive File for Crystallography" by S. R. Hall, F. H.      #
# Allen and I. D. Brown [Acta Cryst. (1991), A47, 655-685].                  #
#                                                                            #
# The current version of the core CIF dictionary is obtainable from          #
# ftp://ftp.iucr.org/pub/cif_core.dic. The current version number is 2.4.    #
#                                                                            #
# Software is freely available for graphical display of the structure(s) in  #
# this CIF.  For information consult the CIF home page http://www.iucr.org/  #
# cif/home.html                                                              #
#                                                                            #
# This file may be used for bona fide research purposes within the           #
# scientific community so long as proper attribution is given to the journal # 
# article from which it was obtained.                                        #
#                                                                            #
##############################################################################
                                             
data_global
_audit_creation_method     'WinGX routine CIF_UPDATE'
_audit_conform_dict_name     cif_core.dic
_audit_conform_dict_version     2.4
_journal_data_validation_number     ?
_journal_date_recd_electronic     2009-06-30
_journal_date_accepted     2009-07-08
_journal_name_full     'Acta Crystallographica, Section E'
_journal_year     2009
_journal_volume     65
_journal_issue      8
_journal_page_first     o1867
_journal_page_last     o1868
_journal_paper_category     QO
_journal_coeditor_code     BX2222
_publ_contact_author_name     'Professor Mat\'ias L\'opez'
_publ_contact_author_address
;
Instituto de Bioorg\'anica A. Gonz\'alez
Universidad de La Laguna
Astrof\'isico F. S\'anchez,#2
38206 La Laguna, Tenerife
Spain
;
_publ_contact_author_email     malopez@ull.es
_publ_contact_author_fax     '34 922 318570'
_publ_contact_author_phone     '34 922 318588'
_publ_section_title
;
Cynaratriol, a sesquiterpene lactone from <i>Centaurea musimomum</i>
;
loop_
    _publ_author_name
    _publ_author_footnote
    _publ_author_address
    'L\'opez-Rodr\'iguez, Mat\'ias' .
;
Instituto de Bioorg\'anica "A. Gonz\'alez"
Universidad de La Laguna
Astrof\'isico Francisco S\'anchez, 2
38206 La Laguna, Tenerife
Spain
;
    'P. Garc\'ia, Victor' .
;
Instituto de Productos Naturales y Agrobiolog\'ia del CSIC
Instituto de Bioorg\'anica "A. Gonz\'alez", Universidad de La Laguna
Astrof\'isico Francisco S\'anchez, 2
38206 La Laguna, Tenerife
Spain
;
    'Zater, Han\^ene' .
;
Laboratoire de Phytochemie et Analyses Physico-Chimiques et Biologiques
Equipe Associ\'ee \`a l' ANDRS, Universit\'e Mentouri, Route de A\"in El Bey,
25000 Constantine,
Algeria
;
    'Benayache, Samir' .
;
Laboratoire de Valorisation des Resources Naturelles et Synth\`ese de Substances
Bioactives
Equipe Associ\'ee \`a l' ANDRS, Universit\'e Mentouri, Route de A\"in El Bey,
25000 Constantine,
Algeria
;
    'Benayache, Fadila' .
;
Laboratoire de Phytochemie et Analyses Physico-Chimiques et Biologiques
Equipe Associ\'ee \`a l' ANDRS, Universit\'e Mentouri, Route de A\"in El Bey,
25000 Constantine,
Algeria
;
data_I
_audit_creation_method     'WinGX routine CIF_UPDATE'
_chemical_name_systematic
;
3,8-dihydroxy-3-(hydroxymethyl)-9-methyl-\
6-methylenedecahydroazuleno[4,5-<i>b</i>]furan-2(3<i>H</i>)-one
;
_chemical_name_common     cynaratriol
_chemical_formula_moiety     'C15 H22 O5'
_chemical_formula_sum     'C15 H22 O5'
_chemical_formula_iupac     'C15 H22 O5'
_chemical_formula_weight     282.33
_chemical_melting_point     ?
_symmetry_cell_setting     orthorhombic
_symmetry_space_group_name_H-M     'P 21 21 21'
_symmetry_space_group_name_Hall     'P 2ac 2ab'
loop_
    _symmetry_equiv_pos_as_xyz
    'x, y, z'
    '-x+1/2, -y, z+1/2'
    'x+1/2, -y+1/2, -z'
    '-x, y+1/2, -z+1/2'
_cell_length_a     8.417(4)
_cell_length_b     9.919(3)
_cell_length_c     17.187(8)
_cell_angle_alpha     90
_cell_angle_beta     90
_cell_angle_gamma     90
_cell_volume     1434.9(10)
_cell_formula_units_Z     4
_cell_measurement_reflns_used     7053
_cell_measurement_theta_min     3.2
_cell_measurement_theta_max     28.6
_cell_measurement_temperature     293(2)
_exptl_crystal_description     block
_exptl_crystal_colour     colourless
_exptl_crystal_size_max     0.40
_exptl_crystal_size_mid     0.30
_exptl_crystal_size_min     0.25
_exptl_crystal_density_diffrn     1.307
_exptl_crystal_density_meas     ?
_exptl_crystal_density_method     'not measured'
_exptl_crystal_F_000     608
_exptl_absorpt_coefficient_mu     0.097
_exptl_absorpt_correction_type     none
_exptl_special_details
;
<i>Centaurea musimomum L</i>.was collected in June 2002 in Didouche Mourad
(Constantine) Algeria and authenticated by Professor Nadra Khalfallah (Quezel
& Santa, 1963). A voucher specimen was deposited in the herbarium of the
Department of Nature and Life Sciences, Mentouri University, Constantine.
Air-dried leaves (339 g) and air-dried flowers (202 g) were separately
macerated, three times for 24 h, at room temperature with a mixture of
methanol-water (70:30). The filtrates were concentrated and successsively
extracted with petrol, chloroform, ethyl acetate and n-butanol. The ethyl
acetate phases yield, after drying and solvent evaporation 10.8 g and 4.9 g
respectively. Analysis by TLC on silica-gel plates showed no significant
differences between the leaves and the flowers extract and they were mixed. A
part (13 g) of the combined extract was chromatographed on a 230--400 mesh
silica gel (325 g) column with chloroform-acetone mixtures of increasing
polarity as elution solvents to yield the title compound: cynaratriol together
with other related sesquiterpene lactones.
The molecular formula C\~15\~ H\~22\~ O\~5\~ was deduced from its high
resolution MS spectrum which shows a molecular ion at <i>m/z</i>=280.1329. The
\^13\^C and \^1\^HNMR data are very similar to those of
4\b,15-Dihydro-3-dehydrosolstiatilin A (Medjroubi <i>et al.</i>, 2003), the
differences arises from the replacement of the oxo group at C3 by an hydroxyl
group.
;
_diffrn_ambient_temperature     293(2)
_diffrn_radiation_type     MoK\a
_diffrn_radiation_wavelength     0.71073
_diffrn_radiation_source     'fine-focus sealed tube'
_diffrn_radiation_monochromator     graphite
_diffrn_measurement_device_type     'Enraf--Nonius KappaCCD'
_diffrn_measurement_device     '95mm CCDcamera on \k goniostat'
_diffrn_measurement_method     '\f and \w'
_diffrn_detector_area_resol_mean     9
_diffrn_reflns_number     8829
_diffrn_reflns_av_R_equivalents     0.0378
_diffrn_reflns_theta_min     3.17
_diffrn_reflns_theta_max     28.62
_diffrn_reflns_theta_full     28.62
_diffrn_measured_fraction_theta_max     0.968
_diffrn_measured_fraction_theta_full     0.968
_diffrn_reflns_limit_h_min     -10
_diffrn_reflns_limit_h_max     11
_diffrn_reflns_limit_k_min     -12
_diffrn_reflns_limit_k_max     12
_diffrn_reflns_limit_l_min     -22
_diffrn_reflns_limit_l_max     23
_refine_special_details
;
Refinement of <i>F</i>^2^ against ALL reflections. The weighted <i>R</i>-factor
<i>wR</i> and goodness of fit <i>S</i> are based on <i>F</i>^2^, conventional
<i>R</i>-factors <i>R</i> are based on <i>F</i>, with <i>F</i> set to zero for
negative <i>F</i>^2^. The threshold expression of <i>F</i>^2^ >
2\s(<i>F</i>^2^) is used only for calculating <i>R</i>-factors(gt) <i>etc</i>.
and is not relevant to the choice of reflections for refinement.
<i>R</i>-factors based on <i>F</i>^2^ are statistically about twice as large
as those based on <i>F</i>, and <i>R</i>- factors based on ALL data will be
even larger.
;
_reflns_number_total     2054
_reflns_number_gt     1847
_reflns_threshold_expression     >2\s(I)
_refine_ls_structure_factor_coef     Fsqd
_refine_ls_matrix_type     full
_refine_ls_R_factor_all     0.0495
_refine_ls_R_factor_gt     0.042
_refine_ls_wR_factor_ref     0.1013
_refine_ls_goodness_of_fit_ref     1.111
_refine_ls_restrained_S_all     1.111
_refine_ls_number_reflns     2054
_refine_ls_number_parameters     194
_refine_ls_number_restraints     0
_refine_ls_hydrogen_treatment     mixed
_refine_ls_weighting_scheme     calc
_refine_ls_weighting_details
         'calc w=1/[\s^2^(Fo^2^)+(0.0447P)^2^+0.2149P] where P=(Fo^2^+2Fc^2^)/3'
_refine_ls_shift/su_max     0.01
_refine_ls_shift/su_mean     0.001
_refine_diff_density_max     0.205
_refine_diff_density_min     -0.172
_refine_ls_extinction_method     none
loop_
    _atom_type_symbol
    _atom_type_description
    _atom_type_scat_dispersion_real
    _atom_type_scat_dispersion_imag
    _atom_type_scat_source
    C C 0.0033 0 'International Tables Vol C Tables 4.2.6.8 and 6.1.1.4'
    H H 0 0 'International Tables Vol C Tables 4.2.6.8 and 6.1.1.4'
    O O 0.0106 0 'International Tables Vol C Tables 4.2.6.8 and 6.1.1.4'
_computing_data_collection     'COLLECT (Nonius, 2000)'
_computing_cell_refinement     'SCALEPACK (Otwinowski & Minor, 1997)'
_computing_data_reduction     'SCALEPACK and DENZO (Otwinowski & Minor, 1997)'
_computing_structure_solution     'SIR97 (Altomare <i>et al.</i>, 1999)'
_computing_structure_refinement     'SHELXL97 (Sheldrick, 2008)'
_computing_molecular_graphics     'PLATON (Spek, 2009)'
_computing_publication_material     'WinGX (Farrugia, 1999)'
loop_
    _atom_site_type_symbol
    _atom_site_label
    _atom_site_fract_x
    _atom_site_fract_y
    _atom_site_fract_z
    _atom_site_U_iso_or_equiv
    _atom_site_adp_type
    _atom_site_calc_flag
    _atom_site_refinement_flags
    _atom_site_occupancy
    _atom_site_disorder_assembly
    _atom_site_disorder_group
    O O1 -0.0496(3) 0.33998(17) 0.44392(9) 0.0577(5) Uani d . 1 . .
    H H1O -0.107(5) 0.379(4) 0.469(2) 0.108(15) Uiso d . 1 . .
    O O2 -0.14872(16) 0.42543(15) 0.15121(8) 0.0379(3) Uani d . 1 . .
    O O3 -0.30157(18) 0.45503(19) 0.04747(9) 0.0540(4) Uani d . 1 . .
    O O4 -0.0339(3) 0.60068(15) -0.01439(9) 0.0521(5) Uani d . 1 . .
    H H4O -0.020(4) 0.673(3) 0.0102(18) 0.070(9) Uiso d . 1 . .
    O O5 0.0257(3) 0.25259(15) 0.02916(9) 0.0536(5) Uani d . 1 . .
    H H5O 0.074(3) 0.190(3) 0.0041(15) 0.052(7) Uiso d . 1 . .
    C C1 0.2066(2) 0.4743(2) 0.28881(12) 0.0388(5) Uani d . 1 . .
    H H1 0.2376 0.5613 0.3112 0.047 Uiso calc R 1 . .
    C C2 0.1768(3) 0.3797(2) 0.35773(12) 0.0472(5) Uani d . 1 . .
    H H2A 0.1727 0.2863 0.3412 0.057 Uiso calc R 1 . .
    H H2B 0.258 0.3898 0.3973 0.057 Uiso calc R 1 . .
    C C3 0.0174(3) 0.4275(2) 0.38653(11) 0.0422(5) Uani d . 1 . .
    H H3 0.0292 0.5179 0.4088 0.051 Uiso calc R 1 . .
    C C4 -0.0815(2) 0.4369(2) 0.31246(11) 0.0358(4) Uani d . 1 . .
    H H4 -0.1096 0.3453 0.2962 0.043 Uiso calc R 1 . .
    C C5 0.0359(2) 0.49556(18) 0.25231(10) 0.0308(4) Uani d . 1 . .
    H H5 0.0163 0.5926 0.2478 0.037 Uiso calc R 1 . .
    C C6 0.0215(2) 0.43313(19) 0.17180(10) 0.0289(4) Uani d . 1 . .
    H H6 0.0675 0.3424 0.1721 0.035 Uiso calc R 1 . .
    C C7 0.0949(2) 0.51598(19) 0.10596(10) 0.0326(4) Uani d . 1 . .
    H H7 0.0813 0.6111 0.12 0.039 Uiso calc R 1 . .
    C C8 0.2719(3) 0.4939(3) 0.09333(13) 0.0476(5) Uani d . 1 . .
    H H8A 0.3076 0.5493 0.0502 0.057 Uiso calc R 1 . .
    H H8B 0.2906 0.4003 0.0798 0.057 Uiso calc R 1 . .
    C C9 0.3682(3) 0.5293(3) 0.16608(14) 0.0542(6) Uani d . 1 . .
    H H9A 0.4804 0.5268 0.1533 0.065 Uiso calc R 1 . .
    H H9B 0.3425 0.6206 0.1819 0.065 Uiso calc R 1 . .
    C C10 0.3375(2) 0.4353(2) 0.23343(13) 0.0461(5) Uani d . 1 . .
    C C11 -0.0147(2) 0.48927(19) 0.03617(10) 0.0346(4) Uani d . 1 . .
    C C12 -0.1702(2) 0.4552(2) 0.07626(11) 0.0373(4) Uani d . 1 . .
    C C13 0.0313(3) 0.37152(19) -0.01605(12) 0.0422(5) Uani d . 1 . .
    H H13A -0.042 0.3648 -0.0594 0.051 Uiso calc R 1 . .
    H H13B 0.1375 0.3848 -0.0366 0.051 Uiso calc R 1 . .
    C C14 0.4258(3) 0.3269(3) 0.24326(18) 0.0706(8) Uani d . 1 . .
    H H14A 0.4085 0.2709 0.2858 0.085 Uiso calc R 1 . .
    H H14B 0.5055 0.3065 0.2077 0.085 Uiso calc R 1 . .
    C C15 -0.2339(3) 0.5172(3) 0.32204(14) 0.0529(6) Uani d . 1 . .
    H H15B -0.2088 0.6069 0.3391 0.079 Uiso calc R 1 . .
    H H15A -0.3005 0.4742 0.36 0.079 Uiso calc R 1 . .
    H H15C -0.2887 0.5213 0.2731 0.079 Uiso calc R 1 . .
loop_
    _atom_site_aniso_label
    _atom_site_aniso_U_11
    _atom_site_aniso_U_22
    _atom_site_aniso_U_33
    _atom_site_aniso_U_12
    _atom_site_aniso_U_13
    _atom_site_aniso_U_23
    O1 0.0988(15) 0.0417(8) 0.0325(8) 0.0184(9) 0.0167(9) 0.0085(6)
    O2 0.0299(6) 0.0527(8) 0.0313(7) -0.0041(6) -0.0031(6) -0.0017(6)
    O3 0.0408(8) 0.0734(11) 0.0476(9) 0.0025(8) -0.0155(7) -0.0084(8)
    O4 0.0908(13) 0.0333(7) 0.0323(8) -0.0003(8) -0.0162(9) 0.0022(6)
    O5 0.0823(13) 0.0323(7) 0.0462(9) 0.0082(8) 0.0134(9) -0.0018(7)
    C1 0.0402(10) 0.0410(10) 0.0353(10) -0.0029(8) -0.0124(8) -0.0052(8)
    C2 0.0600(13) 0.0485(11) 0.0330(11) 0.0082(11) -0.0148(10) -0.0014(9)
    C3 0.0679(14) 0.0321(9) 0.0268(9) 0.0063(10) -0.0025(10) -0.0004(7)
    C4 0.0454(10) 0.0334(9) 0.0286(9) -0.0013(9) 0.0015(8) 0.0000(7)
    C5 0.0344(9) 0.0299(8) 0.0280(8) 0.0005(7) -0.0039(7) -0.0003(7)
    C6 0.0264(8) 0.0318(8) 0.0286(9) 0.0000(7) -0.0024(7) -0.0003(7)
    C7 0.0358(9) 0.0345(9) 0.0276(9) -0.0040(8) -0.0006(8) -0.0009(7)
    C8 0.0375(11) 0.0649(14) 0.0403(11) -0.0067(11) 0.0058(9) -0.0016(11)
    C9 0.0317(10) 0.0745(16) 0.0563(14) -0.0137(11) 0.0001(10) -0.0048(12)
    C10 0.0295(9) 0.0611(12) 0.0476(12) -0.0039(10) -0.0109(9) -0.0071(10)
    C11 0.0464(10) 0.0300(8) 0.0272(9) 0.0007(8) -0.0045(8) -0.0004(7)
    C12 0.0395(10) 0.0387(10) 0.0338(10) 0.0014(9) -0.0068(8) -0.0092(8)
    C13 0.0572(13) 0.0373(10) 0.0320(10) 0.0021(10) 0.0015(10) -0.0045(8)
    C14 0.0441(13) 0.088(2) 0.0794(19) 0.0196(15) -0.0051(14) -0.0036(16)
    C15 0.0459(12) 0.0723(15) 0.0405(12) 0.0069(12) 0.0112(10) 0.0035(11)
_geom_special_details
;
All s.u.'s (except the s.u. in the dihedral angle between two l.s. planes) are
estimated using the full covariance matrix. The cell s.u.'s are taken into
account individually in the estimation of s.u.'s in distances, angles and
torsion angles; correlations between s.u.'s in cell parameters are only used
when they are defined by crystal symmetry. An approximate (isotropic)
treatment of cell s.u.'s is used for estimating s.u.'s involving l.s. planes.
;
loop_
    _geom_bond_atom_site_label_1
    _geom_bond_atom_site_label_2
    _geom_bond_site_symmetry_2
    _geom_bond_distance
    _geom_bond_publ_flag
    O1 C3 . 1.430(3) ?
    O1 H1O . 0.76(4) ?
    O2 C12 . 1.334(2) ?
    O2 C6 . 1.477(2) ?
    O3 C12 . 1.211(2) ?
    O4 C11 . 1.415(2) ?
    O4 H4O . 0.84(3) ?
    O5 C13 . 1.413(3) ?
    O5 H5O . 0.86(3) ?
    C1 C10 . 1.507(3) ?
    C1 C2 . 1.531(3) ?
    C1 C5 . 1.582(3) ?
    C1 H1 . 0.98 ?
    C2 C3 . 1.507(3) ?
    C2 H2A . 0.97 ?
    C2 H2B . 0.97 ?
    C3 C4 . 1.524(3) ?
    C3 H3 . 0.98 ?
    C4 C15 . 1.519(3) ?
    C4 C5 . 1.544(3) ?
    C4 H4 . 0.98 ?
    C5 C6 . 1.521(2) ?
    C5 H5 . 0.98 ?
    C6 C7 . 1.529(3) ?
    C6 H6 . 0.98 ?
    C7 C8 . 1.522(3) ?
    C7 C11 . 1.536(3) ?
    C7 H7 . 0.98 ?
    C8 C9 . 1.531(3) ?
    C8 H8A . 0.97 ?
    C8 H8B . 0.97 ?
    C9 C10 . 1.509(3) ?
    C9 H9A . 0.97 ?
    C9 H9B . 0.97 ?
    C10 C14 . 1.317(4) ?
    C11 C12 . 1.517(3) ?
    C11 C13 . 1.523(3) ?
    C13 H13A . 0.97 ?
    C13 H13B . 0.97 ?
    C14 H14A . 0.93 ?
    C14 H14B . 0.93 ?
    C15 H15B . 0.96 ?
    C15 H15A . 0.96 ?
    C15 H15C . 0.96 ?
loop_
    _geom_angle_atom_site_label_1
    _geom_angle_atom_site_label_2
    _geom_angle_atom_site_label_3
    _geom_angle_site_symmetry_1
    _geom_angle_site_symmetry_3
    _geom_angle
    _geom_angle_publ_flag
    C3 O1 H1O . . 110(3) ?
    C12 O2 C6 . . 110.58(15) ?
    C11 O4 H4O . . 110(2) ?
    C13 O5 H5O . . 108.2(17) ?
    C10 C1 C2 . . 116.82(18) ?
    C10 C1 C5 . . 116.63(16) ?
    C2 C1 C5 . . 103.87(16) ?
    C10 C1 H1 . . 106.2 ?
    C2 C1 H1 . . 106.2 ?
    C5 C1 H1 . . 106.2 ?
    C3 C2 C1 . . 101.96(17) ?
    C3 C2 H2A . . 111.4 ?
    C1 C2 H2A . . 111.4 ?
    C3 C2 H2B . . 111.4 ?
    C1 C2 H2B . . 111.4 ?
    H2A C2 H2B . . 109.2 ?
    O1 C3 C2 . . 112.74(18) ?
    O1 C3 C4 . . 113.45(19) ?
    C2 C3 C4 . . 103.36(16) ?
    O1 C3 H3 . . 109 ?
    C2 C3 H3 . . 109 ?
    C4 C3 H3 . . 109 ?
    C15 C4 C3 . . 113.75(17) ?
    C15 C4 C5 . . 114.55(17) ?
    C3 C4 C5 . . 103.48(16) ?
    C15 C4 H4 . . 108.3 ?
    C3 C4 H4 . . 108.3 ?
    C5 C4 H4 . . 108.3 ?
    C6 C5 C4 . . 113.89(15) ?
    C6 C5 C1 . . 112.26(15) ?
    C4 C5 C1 . . 105.39(15) ?
    C6 C5 H5 . . 108.4 ?
    C4 C5 H5 . . 108.4 ?
    C1 C5 H5 . . 108.4 ?
    O2 C6 C5 . . 108.44(14) ?
    O2 C6 C7 . . 104.02(14) ?
    C5 C6 C7 . . 114.98(15) ?
    O2 C6 H6 . . 109.7 ?
    C5 C6 H6 . . 109.7 ?
    C7 C6 H6 . . 109.7 ?
    C8 C7 C6 . . 115.08(17) ?
    C8 C7 C11 . . 116.86(17) ?
    C6 C7 C11 . . 104.04(15) ?
    C8 C7 H7 . . 106.7 ?
    C6 C7 H7 . . 106.7 ?
    C11 C7 H7 . . 106.7 ?
    C7 C8 C9 . . 111.64(18) ?
    C7 C8 H8A . . 109.3 ?
    C9 C8 H8A . . 109.3 ?
    C7 C8 H8B . . 109.3 ?
    C9 C8 H8B . . 109.3 ?
    H8A C8 H8B . . 108 ?
    C10 C9 C8 . . 113.23(19) ?
    C10 C9 H9A . . 108.9 ?
    C8 C9 H9A . . 108.9 ?
    C10 C9 H9B . . 108.9 ?
    C8 C9 H9B . . 108.9 ?
    H9A C9 H9B . . 107.7 ?
    C14 C10 C1 . . 122.8(2) ?
    C14 C10 C9 . . 120.4(2) ?
    C1 C10 C9 . . 116.8(2) ?
    O4 C11 C12 . . 110.76(17) ?
    O4 C11 C13 . . 105.43(15) ?
    C12 C11 C13 . . 108.42(17) ?
    O4 C11 C7 . . 114.41(16) ?
    C12 C11 C7 . . 101.65(15) ?
    C13 C11 C7 . . 116.10(17) ?
    O3 C12 O2 . . 121.20(19) ?
    O3 C12 C11 . . 127.03(18) ?
    O2 C12 C11 . . 111.76(16) ?
    O5 C13 C11 . . 107.92(16) ?
    O5 C13 H13A . . 110.1 ?
    C11 C13 H13A . . 110.1 ?
    O5 C13 H13B . . 110.1 ?
    C11 C13 H13B . . 110.1 ?
    H13A C13 H13B . . 108.4 ?
    C10 C14 H14A . . 120 ?
    C10 C14 H14B . . 120 ?
    H14A C14 H14B . . 120 ?
    C4 C15 H15B . . 109.5 ?
    C4 C15 H15A . . 109.5 ?
    H15B C15 H15A . . 109.5 ?
    C4 C15 H15C . . 109.5 ?
    H15B C15 H15C . . 109.5 ?
    H15A C15 H15C . . 109.5 ?
loop_
    _geom_torsion_atom_site_label_1
    _geom_torsion_atom_site_label_2
    _geom_torsion_atom_site_label_3
    _geom_torsion_atom_site_label_4
    _geom_torsion_site_symmetry_1
    _geom_torsion_site_symmetry_2
    _geom_torsion_site_symmetry_3
    _geom_torsion_site_symmetry_4
    _geom_torsion
    _geom_torsion_publ_flag
    C10 C1 C2 C3 . . . . -165.75(17) ?
    C5 C1 C2 C3 . . . . -35.80(18) ?
    C1 C2 C3 O1 . . . . 170.47(17) ?
    C1 C2 C3 C4 . . . . 47.57(19) ?
    O1 C3 C4 C15 . . . . 72.7(2) ?
    C2 C3 C4 C15 . . . . -164.87(18) ?
    O1 C3 C4 C5 . . . . -162.39(16) ?
    C2 C3 C4 C5 . . . . -39.96(19) ?
    C15 C4 C5 C6 . . . . -95.3(2) ?
    C3 C4 C5 C6 . . . . 140.34(15) ?
    C15 C4 C5 C1 . . . . 141.25(19) ?
    C3 C4 C5 C1 . . . . 16.86(18) ?
    C10 C1 C5 C6 . . . . 17.1(2) ?
    C2 C1 C5 C6 . . . . -112.97(17) ?
    C10 C1 C5 C4 . . . . 141.60(18) ?
    C2 C1 C5 C4 . . . . 11.53(19) ?
    C12 O2 C6 C5 . . . . 140.81(16) ?
    C12 O2 C6 C7 . . . . 18.0(2) ?
    C4 C5 C6 O2 . . . . 45.5(2) ?
    C1 C5 C6 O2 . . . . 165.20(15) ?
    C4 C5 C6 C7 . . . . 161.46(16) ?
    C1 C5 C6 C7 . . . . -78.87(19) ?
    O2 C6 C7 C8 . . . . -156.38(16) ?
    C5 C6 C7 C8 . . . . 85.2(2) ?
    O2 C6 C7 C11 . . . . -27.24(18) ?
    C5 C6 C7 C11 . . . . -145.67(15) ?
    C6 C7 C8 C9 . . . . -59.8(3) ?
    C11 C7 C8 C9 . . . . 177.73(18) ?
    C7 C8 C9 C10 . . . . 67.0(3) ?
    C2 C1 C10 C14 . . . . -1.2(3) ?
    C5 C1 C10 C14 . . . . -124.9(2) ?
    C2 C1 C10 C9 . . . . -179.27(18) ?
    C5 C1 C10 C9 . . . . 57.1(2) ?
    C8 C9 C10 C14 . . . . 91.2(3) ?
    C8 C9 C10 C1 . . . . -90.7(2) ?
    C8 C7 C11 O4 . . . . -86.5(2) ?
    C6 C7 C11 O4 . . . . 145.49(17) ?
    C8 C7 C11 C12 . . . . 154.14(18) ?
    C6 C7 C11 C12 . . . . 26.08(18) ?
    C8 C7 C11 C13 . . . . 36.7(3) ?
    C6 C7 C11 C13 . . . . -91.3(2) ?
    C6 O2 C12 O3 . . . . -179.83(19) ?
    C6 O2 C12 C11 . . . . -0.8(2) ?
    O4 C11 C12 O3 . . . . 40.5(3) ?
    C13 C11 C12 O3 . . . . -74.7(3) ?
    C7 C11 C12 O3 . . . . 162.5(2) ?
    O4 C11 C12 O2 . . . . -138.44(16) ?
    C13 C11 C12 O2 . . . . 106.34(18) ?
    C7 C11 C12 O2 . . . . -16.5(2) ?
    O4 C11 C13 O5 . . . . -170.20(19) ?
    C12 C11 C13 O5 . . . . -51.6(2) ?
    C7 C11 C13 O5 . . . . 62.0(2) ?
loop_
    _geom_hbond_atom_site_label_D
    _geom_hbond_atom_site_label_H
    _geom_hbond_atom_site_label_A
    _geom_hbond_site_symmetry_A
    _geom_hbond_distance_DH
    _geom_hbond_distance_HA
    _geom_hbond_distance_DA
    _geom_hbond_angle_DHA
    O4 H4O O1 4 0.84(3) 1.93(3) 2.756(2) 169(3)
    O5 H5O O3 3 0.86(3) 1.99(3) 2.844(2) 176(3)
    O1 H1O O3 2_465 0.76(4) 2.26(4) 2.978(3) 159(4)
