# Supplementary material for: Cynaratriol, a sesquiterpene lactone from Centaurea musimomum
Source: Acta Crystallogr Sect E Struct Rep Online. 2009 Jul 15;65(Pt 8):o1867–8. doi: 10.1107/S1600536809026701 (PMC2977309; doi:10.1107/S1600536809026701)
Supplement: Supplementary file 2 [file e-65-o1867-Isup2.hkl]

#
# h,k,l, Fc-squared, Fo-squared, sigma(Fo-squared) and status flag
#
data_I
_shelx_title ' Lactona Victor'
_shelx_refln_list_code          4
_shelx_F_calc_maximum       55.27
_exptl_crystal_F_000       608.00
_reflns_d_resolution_high  0.7419
 
loop_
 _symmetry_equiv_pos_as_xyz
 'x, y, z'
 '-x+1/2, -y, z+1/2'
 'x+1/2, -y+1/2, -z'
 '-x, y+1/2, -z+1/2'
 
_cell_length_a     8.4170
_cell_length_b     9.9190
_cell_length_c    17.1870
_cell_angle_alpha  90.000
_cell_angle_beta   90.000
_cell_angle_gamma  90.000
 
_shelx_F_squared_multiplier     1.000
 
loop_
 _refln_index_h
 _refln_index_k
 _refln_index_l
 _refln_F_squared_calc
 _refln_F_squared_meas
 _refln_F_squared_sigma
 _refln_observed_status
   4   0   0     1881.97     1908.45     56.54 o
   6   0   0      580.90      673.38     15.76 o
   8   0   0        6.42        9.72      1.96 o
  10   0   0        3.11        2.49      2.01 o
   1   1   0      219.97      165.29      5.30 o
   3   1   0      192.13      200.51      3.42 o
   4   1   0       30.05       35.09      0.98 o
   5   1   0       90.88       91.61      1.80 o
   6   1   0      244.44      246.26      4.21 o
   7   1   0        0.10        0.27      0.74 o
   8   1   0       28.76       28.68      1.85 o
   9   1   0       27.73       20.22      4.37 o
  10   1   0       40.13       43.84      4.15 o
  11   1   0       28.75       29.78      3.85 o
   3   2   0        3.44       -0.08      0.95 o
   4   2   0      165.22      184.89      3.22 o
   5   2   0       29.28       30.09      0.87 o
   6   2   0      165.55      172.80      3.08 o
   7   2   0      177.57      167.38      7.59 o
   8   2   0       13.98       11.84      1.59 o
   9   2   0        1.98        2.31      1.49 o
  10   2   0        0.52        1.83      1.77 o
  11   2   0        2.05       -1.25      1.57 o
   1   3   0        5.09        1.38      0.39 o
   2   3   0      222.82      204.06      3.49 o
   3   3   0      503.01      505.12      8.07 o
   4   3   0        0.14        0.43      0.74 o
   5   3   0      104.62       95.69      1.86 o
   6   3   0      353.12      355.08      6.86 o
   7   3   0       17.58       12.71      1.17 o
   8   3   0        7.65        8.82      1.33 o
   9   3   0       20.78       23.04      2.59 o
  10   3   0       65.91       68.55      6.23 o
  11   3   0       18.78       18.09      4.21 o
   0   4   0     1048.42     1020.89     18.59 o
   1   4   0      818.45      792.67     12.77 o
   2   4   0      539.61      466.92     20.12 o
   3   4   0        1.23        3.19      0.67 o
   4   4   0      197.41      195.95      4.32 o
   5   4   0        8.47        7.23      1.37 o
   6   4   0       32.65       29.81      1.64 o
   7   4   0      112.76      102.75      5.23 o
   8   4   0       30.60       34.63      5.70 o
   9   4   0        0.04        2.54      1.31 o
  10   4   0       15.53       19.46      3.19 o
   1   5   0      129.77      151.48      2.26 o
   2   5   0       19.16       19.05      0.74 o
   3   5   0      356.83      358.68      5.93 o
   4   5   0      152.84      160.60      2.64 o
   5   5   0        5.03        6.18      0.56 o
   6   5   0      301.35      291.48      8.54 o
   7   5   0       48.61       48.46      1.67 o
   8   5   0        8.41        9.05      1.46 o
   9   5   0        4.61        3.74      1.64 o
  10   5   0       68.53       75.72      8.83 o
   0   6   0       11.10       11.51      1.13 o
   1   6   0       87.24      110.34      1.65 o
   2   6   0       73.59       74.48      1.69 o
   3   6   0       58.31       59.80      3.48 o
   4   6   0       18.56       19.58      1.41 o
   5   6   0        0.16        0.06      0.69 o
   6   6   0      330.80      343.76     18.23 o
   7   6   0       38.99       45.75      1.94 o
   8   6   0        0.20        0.93      1.57 o
   9   6   0        0.29        0.34      1.53 o
  10   6   0        5.21       12.91      4.46 o
   1   7   0      272.14      278.57      5.23 o
   2   7   0      225.14      233.76      7.41 o
   3   7   0       40.48       44.73      3.64 o
   4   7   0      315.36      311.75     12.39 o
   5   7   0       13.09       15.89      1.73 o
   6   7   0       23.93       28.37      1.78 o
   7   7   0        7.27        7.51      3.53 o
   8   7   0       18.48       18.41      2.17 o
   9   7   0       16.47       19.05      2.66 o
   0   8   0       63.24       65.73      5.07 o
   1   8   0      130.31      130.17      3.27 o
   2   8   0       78.12       72.85      2.16 o
   3   8   0       44.29       42.56      1.58 o
   4   8   0      226.33      218.92      9.43 o
   5   8   0       15.80       15.08      2.61 o
   6   8   0        8.83        9.36      1.77 o
   7   8   0        9.64       10.43      1.49 o
   8   8   0       10.01        9.81      3.55 o
   9   8   0        1.55        0.94      2.26 o
   1   9   0      166.19      157.72      3.88 o
   2   9   0       61.54       63.69      2.33 o
   3   9   0       17.68       21.48      2.48 o
   4   9   0       50.92       54.31      3.17 o
   5   9   0        0.15        0.26      1.10 o
   6   9   0        0.11        2.29      1.37 o
   7   9   0        0.01        0.18      1.61 o
   8   9   0        0.00        2.08      1.92 o
   0  10   0       14.13       14.02      1.20 o
   1  10   0       10.35        9.08      0.94 o
   2  10   0        0.42        1.78      1.35 o
   3  10   0       13.70       10.07      1.55 o
   4  10   0        8.20        6.85      1.20 o
   5  10   0       19.74       14.59      2.47 o
   6  10   0       14.97       17.04      1.99 o
   7  10   0        0.91       -2.67      2.67 o
   1  11   0        3.43        3.15      0.86 o
   2  11   0       51.75       57.92      5.33 o
   3  11   0        2.18        2.22      1.03 o
   4  11   0       18.43       18.06      2.16 o
   5  11   0        0.29        2.25      1.83 o
   6  11   0        0.03        4.27      2.56 o
   0  12   0       79.38       71.68      9.37 o
   1  12   0       95.48      105.76     13.35 o
   2  12   0      128.32      128.52     16.09 o
   3  12   0       30.04       29.62      5.57 o
   4  12   0       28.34       26.30      4.59 o
   5  12   0        3.15        0.92      1.92 o
   3   0   1      448.57      521.57     12.55 o
   4   0   1     1329.54     1411.52     25.50 o
   5   0   1      276.48      266.24      4.49 o
   6   0   1      122.21      139.17      2.67 o
   7   0   1        0.00       -1.03      1.56 o
   8   0   1       96.47       78.53      3.39 o
   9   0   1        4.01        2.97      1.98 o
  10   0   1        0.46        3.96      1.73 o
  11   0   1        0.47        2.68      1.64 o
   1   1   1     1361.70     1190.18     37.78 o
   2   1   1     1348.77     1262.01     27.94 o
   3   1   1     1362.85     1378.14     18.79 o
   4   1   1      262.60      280.46      3.71 o
   5   1   1      152.54      156.93      1.95 o
   6   1   1      529.77      540.24      6.66 o
   7   1   1      274.69      271.41      4.87 o
   8   1   1        3.40        4.29      1.67 o
   9   1   1       21.68       19.42      1.59 o
  10   1   1       16.49       17.13      1.51 o
  11   1   1        8.67       12.86      2.05 o
   2   2   1      916.67      907.28     28.86 o
   3   2   1     1552.00     1586.32     24.87 o
   4   2   1       90.98       82.95      1.22 o
   5   2   1      879.97      914.26     10.98 o
   6   2   1      150.95      152.65      2.13 o
   7   2   1       44.97       43.43      1.22 o
   8   2   1      176.27      167.32      4.19 o
   9   2   1       13.02       14.23      1.15 o
  10   2   1       14.81       13.77      1.38 o
  11   2   1        4.50        5.81      1.38 o
   0   3   1      347.27      311.48     10.54 o
   1   3   1      286.92      320.09     10.47 o
   2   3   1     2733.14     2567.43     60.51 o
   3   3   1      642.57      670.24      7.16 o
   4   3   1      706.45      704.00      8.54 o
   5   3   1      170.38      172.57      5.47 o
   6   3   1      196.45      192.87      2.62 o
   7   3   1      102.71       95.71      2.16 o
   8   3   1        4.93        5.86      1.55 o
   9   3   1       17.36       14.83      1.20 o
  10   3   1        1.36        2.14      0.97 o
  11   3   1       30.11       34.69      3.07 o
   0   4   1     1510.90     1598.74     25.06 o
   1   4   1     1496.66     1460.39     20.22 o
   2   4   1       47.86       55.29      0.88 o
   3   4   1      223.07      231.55      2.44 o
   4   4   1        2.47        1.33      0.28 o
   5   4   1       72.88       72.48      1.89 o
   6   4   1      336.78      346.65      5.26 o
   7   4   1       71.99       70.57      2.14 o
   8   4   1        8.59        8.77      1.20 o
   9   4   1        0.77        1.31      0.54 o
  10   4   1       10.54       13.79      1.40 o
   0   5   1     1961.50     1894.67     33.95 o
   1   5   1      238.39      225.54      3.51 o
   2   5   1       79.62       83.41      1.38 o
   3   5   1      135.22      131.98      1.97 o
   4   5   1       82.22       77.85      0.94 o
   5   5   1      109.96      115.23      2.44 o
   6   5   1      143.37      144.80      3.96 o
   7   5   1       30.80       25.92      0.80 o
   8   5   1       18.86       20.25      1.13 o
   9   5   1       14.90       17.06      1.16 o
  10   5   1        3.16        3.38      1.35 o
   0   6   1      357.04      429.61      6.75 o
   1   6   1      456.61      449.69      5.28 o
   2   6   1      125.63      134.43      3.04 o
   3   6   1       29.22       31.48      1.10 o
   4   6   1       19.94       22.24      1.20 o
   5   6   1        9.31        9.96      0.57 o
   6   6   1       34.14       37.06      0.94 o
   7   6   1       47.97       52.49      1.86 o
   8   6   1       14.64       11.84      0.84 o
   9   6   1        2.24        3.16      0.99 o
  10   6   1        9.17        8.76      2.19 o
   0   7   1        3.93        6.43      0.43 o
   1   7   1       12.05       12.24      0.77 o
   2   7   1      432.46      431.23     10.65 o
   3   7   1      112.78      121.49      4.07 o
   4   7   1       29.58       26.86      1.23 o
   5   7   1       34.12       36.97      1.06 o
   6   7   1       56.00       50.91      1.74 o
   7   7   1        0.05       -0.03      1.22 o
   8   7   1        9.00        9.82      1.27 o
   9   7   1        3.56        0.89      1.19 o
   0   8   1        0.87        1.11      0.41 o
   1   8   1       57.81       54.75      1.35 o
   2   8   1        8.81       10.59      0.64 o
   3   8   1       12.64       14.15      1.05 o
   4   8   1       25.93       27.26      1.45 o
   5   8   1        2.91        4.72      1.08 o
   6   8   1        6.17        6.70      0.99 o
   7   8   1        5.70        9.40      1.41 o
   8   8   1       35.17       39.04      2.75 o
   9   8   1        4.88        8.85      2.02 o
   0   9   1      152.04      155.65      3.64 o
   1   9   1      280.00      273.67      4.37 o
   2   9   1      259.06      269.06      6.78 o
   3   9   1      177.96      179.82      6.71 o
   4   9   1      142.56      141.46      5.29 o
   5   9   1        1.09        1.15      1.35 o
   6   9   1       13.35       14.95      1.35 o
   7   9   1        1.97        4.71      1.10 o
   8   9   1        2.62        3.05      1.54 o
   0  10   1      120.03      115.88      3.86 o
   1  10   1       20.26       21.60      0.98 o
   2  10   1       76.33       75.53      2.96 o
   3  10   1        2.91        3.45      0.76 o
   4  10   1       51.43       47.09      2.62 o
   5  10   1        0.90        0.37      1.52 o
   6  10   1       54.18       63.24      4.11 o
   7  10   1        1.82        5.64      4.84 o
   0  11   1        6.19        3.72      1.52 o
   1  11   1       23.94       24.54      1.37 o
   2  11   1        3.56        1.33      0.88 o
   3  11   1       13.46       12.75      1.37 o
   4  11   1       13.34       15.17      1.28 o
   5  11   1        0.15       -0.96      1.48 o
   6  11   1        2.11        0.19      1.28 o
   0  12   1       42.55       47.27      5.18 o
   1  12   1       34.86       36.27      2.95 o
   2  12   1       20.50       18.22      2.29 o
   3  12   1       30.32       32.15      3.98 o
   4  12   1        3.06        5.30      2.53 o
   3   0   2     1069.00     1086.73     20.09 o
   4   0   2     1548.62     1591.49     28.38 o
   5   0   2     1374.32     1488.31     26.99 o
   6   0   2      100.80       95.06      2.17 o
   7   0   2      369.94      323.72      8.21 o
   8   0   2        0.44        3.27      1.30 o
   9   0   2        4.73        6.96      1.29 o
  10   0   2       22.16       25.70      2.78 o
  11   0   2        3.20        1.94      3.86 o
   2   1   2     1153.65     1121.13     35.10 o
   3   1   2      346.86      335.73      4.97 o
   4   1   2     1097.10     1079.81     13.75 o
   5   1   2       14.77       11.57      0.52 o
   6   1   2      190.24      192.65      2.86 o
   7   1   2      611.68      592.40     10.29 o
   8   1   2       36.58       29.76      1.12 o
   9   1   2        3.22        4.86      0.97 o
  10   1   2        4.50        4.66      0.98 o
  11   1   2       20.59       23.24      2.20 o
   2   2   2      679.29      660.07     14.81 o
   3   2   2       90.82      101.54      1.43 o
   4   2   2      673.59      702.88      9.22 o
   5   2   2      128.96      149.21      2.19 o
   6   2   2       21.35       22.78      0.74 o
   7   2   2      321.77      295.54      5.34 o
   8   2   2       26.39       21.41      1.07 o
   9   2   2       23.24       23.00      1.65 o
  10   2   2       27.99       26.98      1.97 o
  11   2   2        0.66        1.10      1.12 o
   1   3   2      136.34      147.95      2.14 o
   2   3   2      277.58      298.21      4.08 o
   3   3   2      381.28      362.80      4.20 o
   4   3   2       97.28      102.75      1.36 o
   5   3   2       98.03       91.58      2.04 o
   6   3   2       46.19       45.59      0.95 o
   7   3   2      357.90      341.82      6.63 o
   8   3   2        4.50        3.20      1.35 o
   9   3   2       25.97       22.97      1.69 o
  10   3   2       15.03       15.47      1.41 o
  11   3   2       44.83       40.27      3.45 o
   0   4   2      310.15      318.46      4.69 o
   1   4   2     2270.50     2225.82     38.80 o
   2   4   2      463.69      449.51      5.31 o
   3   4   2      112.80      113.36      1.30 o
   4   4   2       76.48       80.02      1.24 o
   5   4   2        3.02        3.45      0.41 o
   6   4   2       17.69       18.78      1.09 o
   7   4   2      168.43      161.62      3.36 o
   8   4   2       11.99       10.66      1.02 o
   9   4   2       13.91       12.74      1.06 o
  10   4   2        8.89       10.90      1.16 o
   0   5   2      373.46      420.90      7.20 o
   1   5   2      484.98      476.10      5.53 o
   2   5   2      189.47      189.46      2.04 o
   3   5   2      142.95      133.76      1.95 o
   4   5   2       15.72       15.08      0.39 o
   5   5   2       36.88       34.09      0.86 o
   6   5   2        9.33        9.59      1.05 o
   7   5   2      148.45      142.32      3.25 o
   8   5   2        0.28        0.99      0.63 o
   9   5   2       12.92       15.02      2.39 o
  10   5   2       26.19       31.35      3.41 o
   0   6   2       61.84       68.31      1.74 o
   1   6   2      502.37      556.50      6.52 o
   2   6   2       42.17       45.66      0.77 o
   3   6   2        0.87        2.77      0.56 o
   4   6   2       84.07       83.77      1.45 o
   5   6   2       19.84       23.25      0.61 o
   6   6   2        9.84        7.97      0.52 o
   7   6   2       50.43       48.63      1.44 o
   8   6   2        8.35        9.13      1.03 o
   9   6   2        9.80        9.65      1.95 o
   0   7   2       37.27       30.99      1.55 o
   1   7   2       32.26       27.69      0.71 o
   2   7   2      154.65      160.22      2.46 o
   3   7   2      132.03      133.69      2.81 o
   4   7   2       86.18       82.35      2.94 o
   5   7   2       39.78       43.10      1.59 o
   6   7   2      167.96      162.33      4.93 o
   7   7   2       41.07       39.48      2.06 o
   8   7   2       30.08       27.60      2.05 o
   9   7   2        2.45        3.55      1.44 o
   0   8   2      383.91      388.94      6.85 o
   1   8   2      181.59      176.61      2.31 o
   2   8   2      312.60      316.18      7.67 o
   3   8   2      126.69      122.30      3.06 o
   4   8   2       21.03       22.99      0.86 o
   5   8   2        3.34        2.77      0.71 o
   6   8   2       15.10       16.29      1.18 o
   7   8   2       16.56       13.13      1.21 o
   8   8   2       18.34       18.04      1.62 o
   9   8   2        5.75        7.04      4.02 o
   0   9   2        0.46        1.01      0.54 o
   1   9   2       28.23       29.31      0.89 o
   2   9   2      120.94      122.68      3.03 o
   3   9   2       38.00       38.67      1.14 o
   4   9   2        9.18        8.93      0.81 o
   5   9   2        4.80        5.32      1.00 o
   6   9   2       79.32       77.68      4.97 o
   7   9   2        1.69        1.68      0.87 o
   8   9   2        2.93        2.97      1.56 o
   0  10   2        6.54        5.79      0.52 o
   1  10   2       20.84       18.10      0.91 o
   2  10   2       19.42       17.57      0.96 o
   3  10   2       64.21       59.55      3.22 o
   4  10   2        8.56        9.38      1.05 o
   5  10   2        4.90        6.21      1.13 o
   6  10   2       23.87       23.64      1.82 o
   7  10   2       11.55       11.99      2.25 o
   0  11   2        0.70       -1.18      3.25 o
   1  11   2        2.45        2.40      0.66 o
   2  11   2       24.25       21.56      1.64 o
   3  11   2       78.08       78.79      4.94 o
   4  11   2        7.83        8.70      1.15 o
   5  11   2       47.02       53.89      4.54 o
   6  11   2        4.61        4.83      1.77 o
   0  12   2        0.11       -0.46      1.78 o
   1  12   2       24.01       22.85      3.64 o
   2  12   2       12.12       10.47      1.80 o
   3  12   2        0.28        5.01      2.04 o
   4  12   2       10.54       10.76      1.81 o
   3   0   3       46.90       44.54      2.60 o
   4   0   3     1783.64     2033.25     46.11 o
   5   0   3      296.04      306.98      5.86 o
   6   0   3        7.02       10.29      0.94 o
   7   0   3      209.42      210.92      5.46 o
   8   0   3       77.34       74.29      3.32 o
   9   0   3       81.00       83.92      6.44 o
  10   0   3        0.16        1.13      2.38 o
  11   0   3       38.03       36.63      4.57 o
   3   1   3      534.77      527.52      7.58 o
   4   1   3       33.85       38.72      3.85 o
   5   1   3       73.30       74.24      1.25 o
   6   1   3      115.87      110.20      2.07 o
   7   1   3       13.88       11.37      0.74 o
   8   1   3       37.70       32.80      1.22 o
   9   1   3       11.71       12.87      1.17 o
  10   1   3       64.30       66.72      4.36 o
  11   1   3        5.21        5.60      1.08 o
   1   2   3     1736.16     1573.57     48.52 o
   2   2   3      103.54      112.23      9.84 o
   3   2   3      320.05      331.13      3.88 o
   4   2   3     1633.48     1691.66     23.72 o
   5   2   3      188.60      196.42      2.93 o
   6   2   3      234.57      235.57      3.33 o
   7   2   3      337.84      320.27      5.76 o
   8   2   3        0.85        0.23      1.22 o
   9   2   3       46.65       46.23      2.61 o
  10   2   3        0.39        0.39      1.53 o
  11   2   3       26.98       22.86      2.22 o
   0   3   3      408.28      399.28      9.15 o
   1   3   3     1218.57     1173.95     18.85 o
   2   3   3      594.24      575.90      6.03 o
   3   3   3        4.52        8.90      0.40 o
   4   3   3      152.51      141.70      1.76 o
   5   3   3       64.93       58.49      1.42 o
   6   3   3      179.85      172.40      2.71 o
   7   3   3      109.26      113.32      2.31 o
   8   3   3       49.48       53.05      1.65 o
   9   3   3       18.01       18.21      1.18 o
  10   3   3       31.86       32.13      2.32 o
   0   4   3      354.35      298.29      5.02 o
   1   4   3       89.05       95.63      1.13 o
   2   4   3       31.04       27.22      0.95 o
   3   4   3      134.22      137.62      1.62 o
   4   4   3       55.80       53.32      1.29 o
   5   4   3      224.57      228.14      2.79 o
   6   4   3       46.80       47.02      1.12 o
   7   4   3       72.36       75.05      2.30 o
   8   4   3        5.01        6.02      1.05 o
   9   4   3       11.43       13.16      1.14 o
  10   4   3        3.02        2.71      0.81 o
   0   5   3      419.58      463.08      8.08 o
   1   5   3      708.35      739.79      7.37 o
   2   5   3      248.36      240.22      2.68 o
   3   5   3      428.52      433.80      7.10 o
   4   5   3       20.04       18.22      0.49 o
   5   5   3      377.73      384.08      5.40 o
   6   5   3      198.30      189.93      3.99 o
   7   5   3       51.30       51.34      2.03 o
   8   5   3       40.96       36.52      1.73 o
   9   5   3       17.68       19.30      1.36 o
  10   5   3       25.23       32.04      4.33 o
   0   6   3        0.17        0.47      0.38 o
   1   6   3       47.43       59.60      1.12 o
   2   6   3       34.58       32.15      0.63 o
   3   6   3       86.57       96.83      1.36 o
   4   6   3      110.32      103.33      2.21 o
   5   6   3      222.36      226.41      3.06 o
   6   6   3       51.01       51.11      1.67 o
   7   6   3       89.26       93.01      2.57 o
   8   6   3        7.80        8.06      0.98 o
   9   6   3        1.08        5.73      1.18 o
   0   7   3        8.73        7.70      0.69 o
   1   7   3      460.83      457.52      5.70 o
   2   7   3       51.00       55.14      0.94 o
   3   7   3       34.01       36.13      1.48 o
   4   7   3       61.18       69.17      2.34 o
   5   7   3      119.46      117.02      3.88 o
   6   7   3      131.12      133.54      4.06 o
   7   7   3       71.71       69.38      3.39 o
   8   7   3       13.18       12.64      1.31 o
   9   7   3       12.26       19.45      2.14 o
   0   8   3        0.34        2.19      0.53 o
   1   8   3       21.99       20.98      0.59 o
   2   8   3       15.63       16.99      0.70 o
   3   8   3        9.50       10.38      0.57 o
   4   8   3       41.81       39.73      1.42 o
   5   8   3       17.01       18.93      1.15 o
   6   8   3       39.68       37.63      2.00 o
   7   8   3       13.34       12.96      1.40 o
   8   8   3        0.72        1.16      0.97 o
   0   9   3      484.78      468.02      9.96 o
   1   9   3      173.43      160.88      2.65 o
   2   9   3       53.68       49.03      1.22 o
   3   9   3       29.81       29.16      1.02 o
   4   9   3        3.43        3.27      0.67 o
   5   9   3      109.14      109.55      5.77 o
   6   9   3       81.48       89.86      5.67 o
   7   9   3        7.85        7.67      1.22 o
   8   9   3        3.63        2.13      1.43 o
   0  10   3       14.88       14.98      0.95 o
   1  10   3       85.64       78.45      2.24 o
   2  10   3       30.50       30.98      1.31 o
   3  10   3       15.81       12.58      0.94 o
   4  10   3        8.95        8.94      1.11 o
   5  10   3       39.64       41.95      2.85 o
   6  10   3       13.99       17.62      1.76 o
   7  10   3        1.09        9.26      6.85 o
   0  11   3       25.17       25.91      3.70 o
   1  11   3        1.14        1.01      0.70 o
   2  11   3        5.20        5.82      0.78 o
   3  11   3       25.99       25.78      2.20 o
   4  11   3        6.02        8.34      1.22 o
   5  11   3       23.23       23.35      2.26 o
   6  11   3       26.55       20.11      2.76 o
   0  12   3        8.68        4.48      1.85 o
   1  12   3       28.11       29.08      2.55 o
   2  12   3        1.70        2.08      1.39 o
   3  12   3       14.78       17.77      3.54 o
   4  12   3        0.37        1.79      1.11 o
   1   0   4      541.24      504.56     16.16 o
   3   0   4        8.53        6.64      0.77 o
   4   0   4     1258.11     1307.26     23.57 o
   5   0   4       34.71       28.83      1.25 o
   6   0   4        4.29        3.83      0.74 o
   7   0   4       12.89       12.11      1.03 o
   8   0   4       71.40       50.78      5.17 o
   9   0   4        6.29        5.35      1.65 o
  10   0   4        0.16        0.03      1.24 o
  11   0   4        1.86       -0.03      1.46 o
   1   1   4      113.04      100.78      3.45 o
   3   1   4       23.83       25.25      0.53 o
   4   1   4      380.57      374.49      4.62 o
   5   1   4      213.76      224.41      3.21 o
   6   1   4      197.11      207.68      3.01 o
   7   1   4       68.45       56.91      1.63 o
   8   1   4       94.83       95.78      3.67 o
   9   1   4        7.53       10.36      1.28 o
  10   1   4       68.74       75.34      4.84 o
  11   1   4       24.83       27.10      2.56 o
   2   2   4      202.00      198.11      2.68 o
   3   2   4      497.02      544.89      6.60 o
   4   2   4      384.70      438.06      4.98 o
   5   2   4      119.54      107.59      1.48 o
   6   2   4       55.25       49.60      0.94 o
   7   2   4      149.93      139.43      2.73 o
   8   2   4       32.98       27.64      1.67 o
   9   2   4       49.98       48.21      2.44 o
  10   2   4        3.85        3.73      1.30 o
  11   2   4        1.46       -0.03      1.08 o
   1   3   4      658.34      631.53      9.70 o
   2   3   4      111.76      114.79      1.48 o
   3   3   4      158.93      164.12      1.99 o
   4   3   4      587.00      593.69      6.72 o
   5   3   4      197.58      200.13      2.96 o
   6   3   4       44.60       39.40      0.91 o
   7   3   4      138.78      134.18      2.93 o
   8   3   4       38.93       35.54      1.72 o
   9   3   4       15.23       18.47      1.31 o
  10   3   4        8.04       11.80      1.74 o
   0   4   4        4.40        4.66      0.41 o
   1   4   4      733.51      762.66      8.56 o
   2   4   4      123.17      131.32      1.40 o
   3   4   4       34.90       38.45      0.62 o
   4   4   4      923.81      921.11     10.32 o
   5   4   4      198.77      193.62      2.42 o
   6   4   4      153.75      161.44      2.59 o
   7   4   4      190.04      187.02      3.96 o
   8   4   4       16.28       16.67      1.60 o
   9   4   4       23.61       23.95      1.60 o
  10   4   4        0.37        1.88      1.48 o
   0   5   4     1299.35     1286.44     19.77 o
   1   5   4      359.91      392.06      3.79 o
   2   5   4      156.49      160.77      2.75 o
   3   5   4      196.72      193.14      2.88 o
   4   5   4      251.39      240.80      2.70 o
   5   5   4      147.01      138.95      2.09 o
   6   5   4       35.22       34.40      0.96 o
   7   5   4       74.05       70.62      2.09 o
   8   5   4       39.03       36.85      1.71 o
   9   5   4       17.63       18.30      1.37 o
  10   5   4        5.87       12.11      3.11 o
   0   6   4       42.22       33.32      1.40 o
   1   6   4       24.28       21.53      0.67 o
   2   6   4       56.97       66.28      0.84 o
   3   6   4       20.13       20.68      0.61 o
   4   6   4       98.22       95.54      1.37 o
   5   6   4       30.21       28.59      0.76 o
   6   6   4       63.87       66.84      1.77 o
   7   6   4       26.66       25.65      1.06 o
   8   6   4       13.65       14.26      1.37 o
   9   6   4       16.89       22.03      2.75 o
   0   7   4       61.19       55.71      1.21 o
   1   7   4      216.44      204.61      2.90 o
   2   7   4       22.59       19.42      0.50 o
   3   7   4       35.86       37.68      1.19 o
   4   7   4      224.92      233.75      5.77 o
   5   7   4      198.24      208.42      4.65 o
   6   7   4       43.86       44.75      1.54 o
   7   7   4       33.94       33.03      1.88 o
   8   7   4       60.44       71.35      4.62 o
   9   7   4        8.23       12.17      4.31 o
   0   8   4      242.80      216.49      3.59 o
   1   8   4      281.43      279.29      3.48 o
   2   8   4      535.43      533.91      8.85 o
   3   8   4       44.65       45.32      1.08 o
   4   8   4      190.49      189.74      6.80 o
   5   8   4       30.54       29.53      1.62 o
   6   8   4      149.60      157.98      7.31 o
   7   8   4       16.29       18.01      1.56 o
   8   8   4       12.03       14.11      1.61 o
   0   9   4       60.07       63.76      1.56 o
   1   9   4       59.45       60.65      1.17 o
   2   9   4       30.40       28.16      0.85 o
   3   9   4        1.37        1.16      0.65 o
   4   9   4       47.11       50.62      3.29 o
   5   9   4       70.18       69.39      3.39 o
   6   9   4       30.70       37.30      3.93 o
   7   9   4       16.49       16.95      2.23 o
   8   9   4       11.08       11.77      3.81 o
   0  10   4        3.93        2.66      0.41 o
   1  10   4      220.74      211.10      4.87 o
   2  10   4       44.86       43.01      1.46 o
   3  10   4       25.52       22.83      1.32 o
   4  10   4        6.19        6.27      0.96 o
   5  10   4       19.27       19.59      1.57 o
   6  10   4       26.32       26.19      2.38 o
   7  10   4        0.80       -0.99      1.35 o
   0  11   4        6.76        5.14      1.60 o
   1  11   4        8.88        8.85      0.96 o
   2  11   4       13.51       15.05      1.13 o
   3  11   4        7.12       12.61      4.02 o
   4  11   4       31.25       30.90      2.17 o
   5  11   4       40.44       37.36      3.23 o
   6  11   4       12.15       11.17      2.46 o
   0  12   4        6.81       10.21      2.42 o
   1  12   4       21.48       25.68      4.52 o
   2  12   4        7.22       12.58      2.03 o
   3  12   4        6.52       11.76      3.20 o
   4  12   4        1.04        2.21      1.17 o
   2   0   5        0.16        4.53      0.93 o
   4   0   5        5.21       11.65      0.67 o
   5   0   5       75.78       71.42      2.24 o
   6   0   5      149.18      164.26      3.57 o
   7   0   5       27.26       32.61      2.08 o
   8   0   5        5.07        5.22      1.30 o
   9   0   5        9.24        5.97      1.22 o
  10   0   5       10.58       10.81      2.10 o
  11   0   5        7.54       15.89      2.74 o
   0   1   5      625.34      594.37     19.15 o
   1   1   5      191.33      191.51      3.84 o
   2   1   5      468.39      475.15      6.26 o
   3   1   5     3055.23     3114.17     96.89 o
   4   1   5      338.21      362.14      4.48 o
   5   1   5      409.37      429.34      5.31 o
   6   1   5       25.73       27.49      0.73 o
   7   1   5      108.95      109.66      2.21 o
   8   1   5       30.86       22.95      1.46 o
   9   1   5        1.45        3.37      0.82 o
  10   1   5       23.95       25.42      1.91 o
  11   1   5       16.23       18.66      2.05 o
   0   2   5      295.59      299.67      7.27 o
   1   2   5      480.31      500.13     11.38 o
   2   2   5      134.79      148.98      2.03 o
   3   2   5     1047.15     1092.78     14.01 o
   4   2   5       55.70       54.28      0.92 o
   5   2   5      237.06      231.00      2.74 o
   6   2   5      102.33       98.26      1.90 o
   7   2   5       90.30      100.95      1.89 o
   8   2   5       30.93       26.26      0.96 o
   9   2   5        6.88        6.77      0.83 o
  10   2   5        1.31        1.70      0.88 o
   0   3   5      129.76      145.59      2.99 o
   1   3   5      617.66      647.41      9.01 o
   2   3   5     1297.88     1272.67     18.50 o
   3   3   5      168.98      194.19      2.33 o
   4   3   5       69.88       74.13      1.05 o
   5   3   5      491.12      502.17      5.77 o
   6   3   5      115.03      113.12      2.12 o
   7   3   5      118.25      122.32      2.60 o
   8   3   5       25.83       21.24      1.12 o
   9   3   5        4.36        7.82      1.36 o
  10   3   5        2.75        4.86      1.33 o
   0   4   5       35.87       36.13      1.22 o
   1   4   5     2189.00     2322.82     54.05 o
   2   4   5      983.00      993.83     10.42 o
   3   4   5      648.15      656.57      8.86 o
   4   4   5        5.51        5.98      0.33 o
   5   4   5      122.57      121.89      1.82 o
   6   4   5       63.67       57.71      1.16 o
   7   4   5      116.45      125.07      7.27 o
   8   4   5        4.34        4.27      0.48 o
   9   4   5        7.98        8.02      1.12 o
  10   4   5        2.59        4.16      1.07 o
   0   5   5        0.28        1.98      0.75 o
   1   5   5      654.00      705.07      8.22 o
   2   5   5      133.81      132.66      2.06 o
   3   5   5      337.22      333.17      4.58 o
   4   5   5      134.11      145.52      1.81 o
   5   5   5       35.44       36.38      0.90 o
   6   5   5       59.24       56.92      1.50 o
   7   5   5        0.73        1.88      0.43 o
   8   5   5       38.25       38.20      2.04 o
   9   5   5       17.54       21.40      1.59 o
  10   5   5        9.51        6.60      1.87 o
   0   6   5      488.00      501.64     17.44 o
   1   6   5      870.13      895.54     11.43 o
   2   6   5      311.05      316.07      3.95 o
   3   6   5       44.34       43.03      1.05 o
   4   6   5       94.81       95.55      1.37 o
   5   6   5       99.45       99.13      1.64 o
   6   6   5       22.98       20.42      0.91 o
   7   6   5       70.64       69.22      2.07 o
   8   6   5        9.07        9.43      0.97 o
   9   6   5        7.66        6.51      1.73 o
   0   7   5       10.60       10.92      0.57 o
   1   7   5       12.65       15.25      0.79 o
   2   7   5       91.23       81.83      2.17 o
   3   7   5       28.23       28.62      0.69 o
   4   7   5        0.12        0.51      0.51 o
   5   7   5        8.37        7.37      0.69 o
   6   7   5       32.56       31.34      1.72 o
   7   7   5       10.68        9.49      2.11 o
   8   7   5        1.99        3.37      0.94 o
   9   7   5        6.69        5.96      1.78 o
   0   8   5      524.28      554.25      9.56 o
   1   8   5      400.98      400.00      4.74 o
   2   8   5       28.14       24.91      0.90 o
   3   8   5       82.65       83.80      1.53 o
   4   8   5       31.76       32.96      2.00 o
   5   8   5       68.87       66.72      2.41 o
   6   8   5       10.63       10.72      1.37 o
   7   8   5       21.28       18.73      1.57 o
   8   8   5        1.11        2.84      0.99 o
   0   9   5       16.83       17.08      0.69 o
   1   9   5       60.70       57.93      1.07 o
   2   9   5       70.81       58.48      1.26 o
   3   9   5        6.94        6.87      0.61 o
   4   9   5       70.01       77.63      3.24 o
   5   9   5       33.34       31.43      2.30 o
   6   9   5       36.65       35.07      2.46 o
   7   9   5        2.21        3.17      2.11 o
   8   9   5       11.08       12.87      2.27 o
   0  10   5       60.35       55.46      2.18 o
   1  10   5       13.50       12.24      0.52 o
   2  10   5       49.22       46.12      2.10 o
   3  10   5       12.13       13.28      1.28 o
   4  10   5       43.26       44.70      2.98 o
   5  10   5        4.81        6.69      2.16 o
   6  10   5        9.92       11.78      1.39 o
   7  10   5        1.01        6.23      3.06 o
   0  11   5       21.10       23.72      3.56 o
   1  11   5       17.27       22.99      1.96 o
   2  11   5       10.21       13.37      1.40 o
   3  11   5        1.55        0.66      1.18 o
   4  11   5       33.73       37.94      2.53 o
   5  11   5       16.52       17.61      1.97 o
   0  12   5       47.99       66.61      9.03 o
   1  12   5       42.60       49.45      7.05 o
   2  12   5       24.52       25.36      4.21 o
   3  12   5       30.32       29.93      5.37 o
   4  12   5        6.47        5.12      1.25 o
   0   0   6      882.68      826.56     24.34 o
   1   0   6        4.96        4.04      0.52 o
   2   0   6      484.36      472.27      8.81 o
   3   0   6     1234.34     1282.83     28.44 o
   4   0   6       12.66       13.46      1.07 o
   5   0   6        4.44        2.01      0.40 o
   6   0   6       90.93       98.14      2.79 o
   7   0   6       21.02       32.47      2.84 o
   8   0   6      132.00      135.46      5.85 o
   9   0   6       62.65       66.46      5.24 o
  10   0   6        2.04       -0.30      1.21 o
   0   1   6      253.80      265.80      5.14 o
   1   1   6     1073.23     1115.31     15.84 o
   2   1   6      961.94      974.36     13.96 o
   3   1   6      166.95      191.99      3.02 o
   4   1   6      306.35      304.39      4.54 o
   5   1   6      361.30      358.46      4.16 o
   6   1   6      560.36      560.00      8.37 o
   7   1   6       57.45       58.49      1.45 o
   8   1   6       15.45       14.58      0.72 o
   9   1   6        1.65        4.69      1.26 o
  10   1   6        0.59        2.51      1.46 o
   0   2   6       47.01       54.79      1.21 o
   1   2   6     1163.43     1279.20     18.00 o
   2   2   6      703.18      710.52      8.49 o
   3   2   6      423.93      421.19      5.51 o
   4   2   6       99.45       99.65      1.88 o
   5   2   6      124.71      132.03      1.73 o
   6   2   6       32.40       31.63      0.86 o
   7   2   6       46.50       34.90      0.97 o
   8   2   6       38.26       38.66      1.46 o
   9   2   6       30.48       35.69      3.94 o
  10   2   6        1.79        5.25      2.68 o
   0   3   6      189.34      170.99      2.97 o
   1   3   6      571.86      605.81      6.46 o
   2   3   6      933.75      966.34     16.43 o
   3   3   6      269.69      298.91      3.49 o
   4   3   6      102.72      113.34      1.46 o
   5   3   6      308.44      307.61      3.46 o
   6   3   6      225.96      231.21      3.62 o
   7   3   6        7.17        7.71      0.73 o
   8   3   6       34.57       29.60      1.20 o
   9   3   6        9.53       13.27      1.23 o
  10   3   6        4.70        8.33      1.99 o
   0   4   6      730.14      759.77     10.86 o
   1   4   6      981.45     1053.46     15.18 o
   2   4   6       81.21       80.94      1.01 o
   3   4   6      106.68      105.01      2.02 o
   4   4   6       18.21       18.22      0.48 o
   5   4   6        4.33        5.16      0.43 o
   6   4   6        7.04        6.85      0.81 o
   7   4   6       66.49       62.34      4.01 o
   8   4   6       25.01       24.08      1.23 o
   9   4   6        9.10       10.94      1.18 o
  10   4   6        0.52        2.12      1.17 o
   0   5   6        0.28       -0.10      0.29 o
   1   5   6      525.64      549.32      7.63 o
   2   5   6      290.59      292.93      4.81 o
   3   5   6     1291.49     1312.04     15.05 o
   4   5   6      129.57      135.33      1.83 o
   5   5   6      225.25      227.46      3.33 o
   6   5   6       26.05       26.12      0.72 o
   7   5   6       16.67       16.24      0.63 o
   8   5   6        7.27        6.44      1.24 o
   9   5   6        1.80        3.18      1.85 o
  10   5   6        8.14       12.81      4.16 o
   0   6   6     1184.86     1178.53     80.97 o
   1   6   6      250.93      244.27      2.62 o
   2   6   6      404.64      421.40      5.34 o
   3   6   6       58.78       59.74      1.02 o
   4   6   6       81.04       81.17      1.56 o
   5   6   6       37.11       40.52      1.07 o
   6   6   6       11.45       13.53      0.57 o
   7   6   6       23.86       26.37      2.64 o
   8   6   6        6.06        2.81      1.71 o
   9   6   6        5.89        7.30      1.71 o
   0   7   6      122.25      127.98      3.35 o
   1   7   6      193.75      201.40      2.67 o
   2   7   6       48.22       52.50      1.18 o
   3   7   6       57.96       58.36      1.25 o
   4   7   6       57.18       56.64      1.40 o
   5   7   6      164.57      168.91      3.09 o
   6   7   6       26.86       26.67      1.01 o
   7   7   6       14.59       16.83      1.51 o
   8   7   6        3.92        3.64      1.05 o
   9   7   6        4.02        4.40      1.70 o
   0   8   6        2.92        0.82      0.45 o
   1   8   6       20.27       15.94      0.53 o
   2   8   6        3.87        5.29      0.44 o
   3   8   6      104.26       99.69      2.61 o
   4   8   6       26.77       28.73      1.12 o
   5   8   6       15.75       17.43      1.37 o
   6   8   6       17.46       15.89      1.16 o
   7   8   6        0.62       -0.03      1.00 o
   8   8   6        6.60        2.54      0.87 o
   0   9   6        1.35        1.05      0.37 o
   1   9   6       21.52       18.15      0.52 o
   2   9   6       63.91       60.43      1.59 o
   3   9   6        5.63        5.99      0.87 o
   4   9   6        7.38        6.04      0.83 o
   5   9   6       66.50       65.07      3.52 o
   6   9   6        2.63        0.48      1.26 o
   7   9   6       10.63       10.21      1.29 o
   0  10   6        2.32        2.41      0.71 o
   1  10   6        1.03        1.41      0.35 o
   2  10   6       21.99       20.87      1.02 o
   3  10   6       47.82       49.33      3.03 o
   4  10   6        9.20       11.20      1.15 o
   5  10   6       14.45       15.31      2.24 o
   6  10   6       18.94       21.28      2.11 o
   0  11   6        2.38        2.42      1.81 o
   1  11   6       50.35       45.93      2.96 o
   2  11   6       33.19       33.63      2.25 o
   3  11   6       20.20       24.51      2.50 o
   4  11   6       10.69       12.78      1.34 o
   5  11   6       21.99       25.98      3.44 o
   0  12   6        6.42        5.33      1.92 o
   1  12   6       25.54       29.38      3.70 o
   2  12   6       12.07       16.54      2.36 o
   4  12   6        5.60        6.42      1.81 o
   1   0   7      202.77      212.30      4.15 o
   2   0   7      525.05      587.06     11.00 o
   3   0   7       44.65       40.34      1.20 o
   4   0   7       64.34       74.90      3.08 o
   5   0   7       23.16       23.32      1.14 o
   6   0   7       90.16       82.00      2.44 o
   7   0   7        6.69       11.87      2.29 o
   8   0   7        9.76       11.52      0.74 o
   9   0   7        0.35        2.08      3.22 o
  10   0   7        2.66        6.51      1.88 o
   0   1   7       22.28       21.06      0.71 o
   1   1   7     1823.48     1858.48     25.83 o
   2   1   7      786.13      863.16     10.85 o
   3   1   7      111.35      102.30      1.68 o
   4   1   7      852.65      887.89     14.15 o
   5   1   7       85.39       83.67      1.59 o
   6   1   7       74.96       88.40      4.34 o
   7   1   7       14.87       11.24      0.65 o
   8   1   7       13.21       12.89      1.15 o
   9   1   7        2.03        2.61      1.24 o
  10   1   7       11.39        8.64      1.29 o
   0   2   7      207.18      226.07      3.96 o
   1   2   7     1516.29     1551.83     20.49 o
   2   2   7      237.02      260.55      6.28 o
   3   2   7      152.29      146.77      2.10 o
   4   2   7       88.40       91.62      1.43 o
   5   2   7      209.90      216.31      3.28 o
   6   2   7       76.01       62.73      1.29 o
   7   2   7       10.20        7.47      0.54 o
   8   2   7        4.18        4.21      0.62 o
   9   2   7        3.65        6.73      2.15 o
  10   2   7        8.15        6.91      1.15 o
   0   3   7      366.07      411.09      7.78 o
   1   3   7     1100.69     1198.88     14.24 o
   2   3   7      189.62      220.54      2.86 o
   3   3   7      577.63      574.72      6.87 o
   4   3   7      427.40      437.70      5.87 o
   5   3   7       77.73       68.19      1.02 o
   6   3   7       53.96       54.00      1.16 o
   7   3   7       71.05       64.88      1.49 o
   8   3   7       14.83       13.59      0.87 o
   9   3   7        7.05        9.69      1.10 o
  10   3   7        1.76        4.20      3.20 o
   0   4   7      168.22      178.89      4.44 o
   1   4   7       69.73       69.33      0.95 o
   2   4   7      318.29      325.39      3.77 o
   3   4   7      277.79      294.49      3.49 o
   4   4   7       55.51       50.80      0.89 o
   5   4   7      382.87      372.31      5.30 o
   6   4   7       75.65       72.06      1.52 o
   7   4   7       29.57       29.77      0.96 o
   8   4   7        7.09        7.83      1.25 o
   9   4   7       31.79       34.51      2.46 o
  10   4   7       17.32       20.75      2.55 o
   0   5   7       54.81       54.63      1.26 o
   1   5   7      179.78      172.28      2.28 o
   2   5   7       33.59       35.47      0.65 o
   3   5   7       80.37       76.75      1.72 o
   4   5   7       72.95       71.75      1.28 o
   5   5   7      164.18      160.53      2.46 o
   6   5   7       16.05       16.48      0.57 o
   7   5   7       48.60       51.28      1.49 o
   8   5   7       21.42       24.77      1.59 o
   9   5   7        8.73       13.80      2.58 o
   0   6   7       41.44       50.92      1.35 o
   1   6   7      105.64      107.99      1.34 o
   2   6   7       62.81       65.07      0.93 o
   3   6   7      140.55      132.88      1.91 o
   4   6   7       21.24       20.85      0.79 o
   5   6   7       63.85       62.14      1.95 o
   6   6   7        8.03        6.07      0.61 o
   7   6   7       21.64       22.11      1.25 o
   8   6   7        5.50        6.86      1.17 o
   9   6   7       20.47       24.19      4.20 o
   0   7   7       15.45       15.85      0.62 o
   1   7   7       19.27       20.34      0.62 o
   2   7   7       80.13       84.48      1.31 o
   3   7   7       99.91       99.27      2.15 o
   4   7   7       44.54       43.78      1.15 o
   5   7   7       11.55       11.85      0.72 o
   6   7   7       54.63       51.96      2.31 o
   7   7   7       23.48       23.54      3.09 o
   8   7   7       36.10       33.60      2.80 o
   9   7   7        3.66        6.01      3.27 o
   0   8   7        0.72        0.75      0.43 o
   1   8   7       96.83      101.43      1.92 o
   2   8   7        6.77        5.92      0.41 o
   3   8   7       59.28       52.04      1.23 o
   4   8   7       13.28       12.07      0.51 o
   5   8   7      122.07      124.62      5.81 o
   6   8   7        2.87        3.08      0.82 o
   7   8   7        3.18        6.22      1.43 o
   8   8   7        2.41       -0.30      1.42 o
   0   9   7        4.39        5.01      0.47 o
   1   9   7       11.55       10.72      0.43 o
   2   9   7       41.83       39.36      1.09 o
   3   9   7       27.68       22.91      0.91 o
   4   9   7       62.63       64.93      3.53 o
   5   9   7        3.02        4.79      1.22 o
   6   9   7        9.77        9.64      1.19 o
   7   9   7        5.47        8.68      1.92 o
   0  10   7        1.21        2.58      0.65 o
   1  10   7      159.46      156.78      6.10 o
   2  10   7        3.78        3.50      1.45 o
   3  10   7       67.03       67.08      3.79 o
   4  10   7        1.94        2.95      1.56 o
   5  10   7        3.11        4.67      1.15 o
   6  10   7        0.74        2.05      2.52 o
   0  11   7       33.21       34.35      5.17 o
   1  11   7       10.62        9.33      0.98 o
   2  11   7       17.27       17.07      1.34 o
   3  11   7       10.06       11.30      1.15 o
   4  11   7        1.05       -1.24      1.30 o
   5  11   7        2.04        0.55      2.12 o
   0  12   7        0.01        2.84      1.88 o
   1  12   7       16.03       23.65      7.23 o
   2  12   7        7.29        6.74      1.94 o
   0   0   8       12.73       16.25      2.48 o
   1   0   8      443.94      455.65      7.33 o
   2   0   8     1154.41     1205.79     26.56 o
   3   0   8       43.25       42.23      1.31 o
   4   0   8        0.01        1.25      1.09 o
   5   0   8      240.07      245.27      5.94 o
   6   0   8       23.99       23.88      1.93 o
   7   0   8       13.95       18.95      2.73 o
   8   0   8        0.05       -0.15      1.55 o
   9   0   8        7.85       10.83      1.60 o
  10   0   8        8.71        9.08      1.84 o
   0   1   8       59.91       76.66      1.53 o
   1   1   8     1804.17     1924.60     26.99 o
   2   1   8       94.91      105.41      1.53 o
   3   1   8      261.89      287.56      3.89 o
   4   1   8      136.04      139.62      2.34 o
   5   1   8      113.60      118.09      2.27 o
   6   1   8      175.44      151.79      2.95 o
   7   1   8       73.61       66.19      1.91 o
   8   1   8       37.06       40.84      2.09 o
   9   1   8       13.33       14.82      1.39 o
  10   1   8        2.56        2.93      1.89 o
   0   2   8      172.61      156.29      3.05 o
   1   2   8     1179.26     1228.13     14.65 o
   2   2   8      612.77      604.36      6.80 o
   3   2   8      147.39      133.23      2.24 o
   4   2   8        4.22        3.62      0.50 o
   5   2   8       79.79       76.85      1.41 o
   6   2   8       14.83       14.36      0.97 o
   7   2   8       18.00       14.40      0.95 o
   8   2   8        8.01        6.11      1.53 o
   9   2   8        6.32        7.04      1.17 o
  10   2   8        5.70        4.55      1.04 o
   0   3   8      905.14      961.62     17.48 o
   1   3   8      244.40      254.45      2.85 o
   2   3   8      350.43      361.45      3.96 o
   3   3   8      114.58      112.65      1.56 o
   4   3   8      369.49      364.26      5.50 o
   5   3   8        5.47        4.68      0.74 o
   6   3   8      173.71      168.06      2.95 o
   7   3   8       74.39       73.36      2.16 o
   8   3   8        0.00       -0.80      0.80 o
   9   3   8        0.49        1.31      1.27 o
  10   3   8        5.52        7.60      1.13 o
   0   4   8      285.07      309.16      5.18 o
   1   4   8       51.19       49.28      1.12 o
   2   4   8      172.85      161.51      1.89 o
   3   4   8       14.10       16.52      0.50 o
   4   4   8       73.79       72.04      1.26 o
   5   4   8       46.13       49.68      1.07 o
   6   4   8       46.39       42.46      1.10 o
   7   4   8       43.03       32.96      1.15 o
   8   4   8        1.16        1.66      1.19 o
   9   4   8        4.54        1.69      0.92 o
  10   4   8        2.20        3.42      4.44 o
   0   5   8       69.77       73.80      1.53 o
   1   5   8     1091.14     1091.98     11.62 o
   2   5   8      194.27      188.73      2.08 o
   3   5   8      108.23      104.96      2.15 o
   4   5   8       85.27       79.42      1.69 o
   5   5   8      183.02      165.68      3.67 o
   6   5   8       80.85       85.70      2.51 o
   7   5   8       57.83       56.70      2.75 o
   8   5   8       12.14       12.82      1.04 o
   9   5   8        8.56       10.98      2.87 o
   0   6   8       73.67       82.83      2.73 o
   1   6   8       41.56       40.71      0.89 o
   2   6   8      272.64      276.98      3.78 o
   3   6   8       91.74       93.04      1.61 o
   4   6   8       43.85       45.77      0.98 o
   5   6   8      215.60      211.44      4.36 o
   6   6   8       72.25       74.32      2.18 o
   7   6   8        4.15        4.82      0.67 o
   8   6   8        7.56        7.30      2.67 o
   9   6   8        3.34       13.45      3.72 o
   0   7   8      180.66      183.83      3.64 o
   1   7   8        6.57        9.14      0.61 o
   2   7   8       16.89       13.88      0.55 o
   3   7   8       81.57       77.62      1.55 o
   4   7   8        8.97        7.64      0.60 o
   5   7   8       77.67       75.73      2.21 o
   6   7   8       12.23       10.43      0.92 o
   7   7   8       16.22       16.14      1.61 o
   8   7   8        4.41        8.04      2.01 o
   0   8   8      200.46      177.38      4.39 o
   1   8   8       24.75       25.40      0.66 o
   2   8   8      188.37      189.96      3.28 o
   3   8   8        6.90        5.62      0.42 o
   4   8   8       19.10       17.79      0.91 o
   5   8   8       22.99       18.49      1.86 o
   6   8   8        1.52        6.68      1.39 o
   7   8   8        0.86        2.94      1.11 o
   8   8   8        9.52        8.96      1.82 o
   0   9   8       50.96       52.96      2.06 o
   1   9   8       10.02        8.99      0.42 o
   2   9   8        0.80        1.42      0.47 o
   3   9   8       14.31       16.08      1.25 o
   4   9   8        4.36        3.91      0.97 o
   5   9   8        1.79        4.51      1.14 o
   6   9   8        1.79        1.08      2.14 o
   7   9   8       14.79       28.57     12.24 o
   0  10   8      169.68      158.25      9.46 o
   1  10   8       27.89       25.13      1.11 o
   2  10   8       40.67       41.29      2.32 o
   3  10   8        8.20        9.09      1.03 o
   4  10   8       10.79       15.29      2.71 o
   5  10   8        3.79        5.05      1.11 o
   6  10   8        9.98       16.02      2.44 o
   0  11   8        2.01        0.92      1.48 o
   1  11   8        8.69       11.55      1.17 o
   2  11   8        7.58       10.33      1.11 o
   3  11   8        3.03        4.61      1.34 o
   4  11   8        5.83        3.71      1.17 o
   5  11   8        8.17       10.39      2.02 o
   0  12   8        7.00        6.05      2.76 o
   1   0   9        0.49       -0.48      0.48 o
   2   0   9       56.16       46.97      2.68 o
   3   0   9      105.43      119.50      2.60 o
   4   0   9        7.72        6.20      0.96 o
   5   0   9       54.02       41.54      1.91 o
   6   0   9      780.76      755.89     18.56 o
   7   0   9      150.50      153.86      6.80 o
   8   0   9        2.42        1.89      2.60 o
   9   0   9        1.15        2.66      1.68 o
  10   0   9        6.39        6.27      1.53 o
   0   1   9       15.36       15.86      0.90 o
   1   1   9       64.50       70.45      1.14 o
   2   1   9       43.43       39.39      0.73 o
   3   1   9       76.31       84.43      1.30 o
   4   1   9       11.91       12.13      1.00 o
   5   1   9      169.81      135.44      2.78 o
   6   1   9      119.31      107.30      2.59 o
   7   1   9      129.11      120.13      3.71 o
   8   1   9       25.82       24.69      2.38 o
   9   1   9       19.95       24.65      2.02 o
  10   1   9        1.10        3.79      1.01 o
   0   2   9      288.04      281.42      4.66 o
   1   2   9      341.12      348.56      4.37 o
   2   2   9       46.98       45.56      0.84 o
   3   2   9       89.27      101.56      2.54 o
   4   2   9      209.39      217.66      3.40 o
   5   2   9      182.11      197.83      4.05 o
   6   2   9      335.32      319.35      7.00 o
   7   2   9       27.92       24.75      1.76 o
   8   2   9        5.77        6.98      3.33 o
   9   2   9        0.96        3.41      0.99 o
  10   2   9       12.61       14.81      1.73 o
   0   3   9     1074.75     1116.40     17.77 o
   1   3   9      222.47      240.62      2.87 o
   2   3   9       56.53       67.32      0.94 o
   3   3   9      245.24      237.02      3.37 o
   4   3   9      168.23      162.05      2.58 o
   5   3   9      284.02      276.30      5.79 o
   6   3   9       83.86       75.84      1.89 o
   7   3   9       10.46       12.46      0.82 o
   8   3   9        3.74        3.56      0.90 o
   9   3   9       45.08       54.34      3.65 o
  10   3   9        8.56        9.16      2.07 o
   0   4   9       27.14       34.77      0.99 o
   1   4   9     1005.25      959.61     10.19 o
   2   4   9       53.09       52.35      0.90 o
   3   4   9     1131.76     1179.73     14.29 o
   4   4   9      254.03      251.05      4.87 o
   5   4   9      175.03      168.19      3.50 o
   6   4   9       89.12       81.60      1.86 o
   7   4   9       15.79       16.11      0.89 o
   8   4   9       23.23       24.90      1.86 o
   9   4   9        1.78        3.23      1.20 o
   0   5   9     1081.86     1073.96     20.11 o
   1   5   9       27.02       20.81      1.38 o
   2   5   9       87.99       84.95      1.24 o
   3   5   9      125.05      122.85      2.04 o
   4   5   9      181.86      170.70      3.13 o
   5   5   9       52.65       50.86      1.78 o
   6   5   9       12.99       11.14      0.65 o
   7   5   9       34.30       30.18      1.45 o
   8   5   9       17.13       17.71      1.46 o
   9   5   9        0.91        5.39      5.10 o
   0   6   9       12.68       10.68      0.59 o
   1   6   9       51.51       46.46      0.94 o
   2   6   9       20.08       18.60      0.79 o
   3   6   9      115.89      107.30      2.51 o
   4   6   9       78.14       75.91      1.83 o
   5   6   9      130.28      117.86      3.63 o
   6   6   9        6.69        7.49      0.77 o
   7   6   9        0.04        1.14      1.14 o
   8   6   9       19.05       17.26      2.31 o
   9   6   9        0.69        3.68      3.66 o
   0   7   9        0.00       -0.17      0.74 o
   1   7   9      220.10      205.42      2.91 o
   2   7   9       89.85       92.51      1.68 o
   3   7   9       99.88      104.18      2.19 o
   4   7   9       71.71       68.93      2.18 o
   5   7   9        0.49        1.37      0.39 o
   6   7   9        3.05        4.19      0.66 o
   7   7   9       35.67       34.62      3.00 o
   8   7   9       10.81       13.63      2.50 o
   0   8   9       30.34       28.55      0.97 o
   1   8   9      193.87      179.62      3.27 o
   2   8   9       43.77       36.27      0.87 o
   3   8   9       34.03       29.88      1.03 o
   4   8   9       50.18       51.90      3.90 o
   5   8   9       39.83       40.47      2.43 o
   6   8   9       19.62       21.54      1.78 o
   7   8   9        2.51        5.44      1.18 o
   0   9   9        6.83        5.10      0.54 o
   1   9   9       24.09       21.03      1.20 o
   2   9   9       78.28       77.28      3.32 o
   3   9   9       13.04       12.16      1.04 o
   4   9   9       10.96       12.28      1.62 o
   5   9   9        6.38        7.75      2.23 o
   6   9   9       31.49       35.16      3.14 o
   7   9   9       11.29       14.18      3.83 o
   0  10   9        3.36        2.30      0.83 o
   1  10   9        7.34        8.27      0.67 o
   2  10   9       19.67       16.96      1.44 o
   3  10   9       16.57       16.10      1.70 o
   4  10   9        7.80       10.45      1.40 o
   5  10   9       28.12       35.52      4.98 o
   6  10   9        4.43        4.05      2.15 o
   0  11   9        9.99       11.91      2.77 o
   1  11   9        5.47        6.30      1.07 o
   2  11   9        5.95        6.92      0.87 o
   3  11   9        5.46        5.73      1.04 o
   4  11   9       12.39       13.16      2.01 o
   0   0  10      855.68      866.16     19.37 o
   1   0  10      205.70      192.91      3.39 o
   2   0  10        0.63        1.88      0.63 o
   3   0  10       22.02       18.65      1.08 o
   4   0  10       71.36       84.24      2.45 o
   5   0  10      262.71      250.10      6.34 o
   6   0  10      375.98      319.33      9.97 o
   7   0  10       13.04       18.45      1.61 o
   8   0  10       13.92       11.14      1.78 o
   9   0  10       30.86       22.31      2.50 o
  10   0  10       26.77       26.13      3.43 o
   0   1  10      419.64      435.72      7.06 o
   1   1  10      479.78      491.38      5.63 o
   2   1  10      115.64      108.97      4.46 o
   3   1  10      262.82      244.88      3.22 o
   4   1  10      158.80      157.41      2.77 o
   5   1  10       11.35        7.90      0.90 o
   6   1  10      189.76      171.13      4.29 o
   7   1  10        8.64        9.26      1.11 o
   8   1  10       13.47       12.98      1.40 o
   9   1  10        4.32        5.53      1.11 o
  10   1  10        0.29        2.51      1.04 o
   0   2  10        2.74        1.13      0.90 o
   1   2  10      295.93      297.35      3.71 o
   2   2  10      399.84      409.96      4.70 o
   3   2  10       11.98        9.55      0.55 o
   4   2  10      234.03      233.97      3.38 o
   5   2  10      285.14      274.64      5.40 o
   6   2  10      348.69      321.10      7.76 o
   7   2  10       39.99       37.92      1.78 o
   8   2  10       41.36       47.66      2.83 o
   9   2  10       30.75       30.89      2.35 o
  10   2  10       15.41       14.98      1.71 o
   0   3  10        6.21        5.00      1.03 o
   1   3  10      846.45      858.89      9.55 o
   2   3  10       32.60       29.45      0.60 o
   3   3  10       98.25       96.86      1.43 o
   4   3  10       51.04       55.53      1.27 o
   5   3  10      206.63      184.70      4.13 o
   6   3  10        1.00       -0.04      0.68 o
   7   3  10       60.55       56.43      2.14 o
   8   3  10       76.96       80.15      5.10 o
   9   3  10       44.52       49.94      3.29 o
   0   4  10        7.09        7.57      0.77 o
   1   4  10       21.46       19.86      0.77 o
   2   4  10      400.43      404.86      4.47 o
   3   4  10      102.71       95.56      1.61 o
   4   4  10      118.14      111.45      2.15 o
   5   4  10       73.07       79.37      2.14 o
   6   4  10       33.98       27.52      1.91 o
   7   4  10       75.37       62.84      2.77 o
   8   4  10       21.73       20.80      1.65 o
   9   4  10        2.79        5.00      1.52 o
   0   5  10      402.86      417.36      6.19 o
   1   5  10       66.20       67.72      1.05 o
   2   5  10      355.32      333.46      4.78 o
   3   5  10      148.60      147.99      2.38 o
   4   5  10      307.38      296.71      6.45 o
   5   5  10       40.05       37.51      1.25 o
   6   5  10       57.42       53.96      1.84 o
   7   5  10        5.89        7.22      1.13 o
   8   5  10       15.91       18.58      1.60 o
   9   5  10       26.68       28.37      3.97 o
   0   6  10       17.98       15.45      0.96 o
   1   6  10       87.21       89.96      1.60 o
   2   6  10      487.91      488.66      7.01 o
   3   6  10       40.52       36.77      1.17 o
   4   6  10       83.11       75.16      1.66 o
   5   6  10       49.11       55.45      2.02 o
   6   6  10       10.62       15.82      1.08 o
   7   6  10       25.81       24.48      2.72 o
   8   6  10        4.45        7.17      1.99 o
   0   7  10       22.93       20.01      1.06 o
   1   7  10       81.62       83.97      1.56 o
   2   7  10       68.95       62.84      1.21 o
   3   7  10       12.50       11.15      0.81 o
   4   7  10       63.84       61.44      1.84 o
   5   7  10       61.03       65.41      4.06 o
   6   7  10       18.32       21.82      4.44 o
   7   7  10        5.82        7.75      1.91 o
   8   7  10        6.14        7.25      1.73 o
   0   8  10        1.44        1.70      0.65 o
   1   8  10       40.29       37.16      1.05 o
   2   8  10       73.95       72.81      1.79 o
   3   8  10       93.60       86.74      2.76 o
   4   8  10       27.49       32.98      2.33 o
   5   8  10       39.87       41.11      3.18 o
   6   8  10        5.47        8.80      2.22 o
   7   8  10        3.60        6.42      2.91 o
   0   9  10        1.90        3.37      0.61 o
   1   9  10        3.67        3.54      0.47 o
   2   9  10       36.65       36.38      2.21 o
   3   9  10       61.72       66.61      3.60 o
   4   9  10        6.17       11.81      2.90 o
   5   9  10        5.98        9.29      3.14 o
   6   9  10       16.65       29.00     10.27 o
   0  10  10        6.79        9.58      1.31 o
   1  10  10       23.11       19.82      1.22 o
   2  10  10        4.55        5.24      0.94 o
   3  10  10       14.57       15.10      2.57 o
   4  10  10        3.70        4.60      2.39 o
   5  10  10        7.00        7.59      1.97 o
   0  11  10        5.40        7.41      2.01 o
   1  11  10        0.52        0.51      4.19 o
   2  11  10        8.28        9.34      1.24 o
   3  11  10       12.90       19.53      2.81 o
   4  11  10        0.91       -0.18      4.25 o
   1   0  11       19.96       15.76      0.84 o
   2   0  11       99.09      113.07      2.60 o
   3   0  11        1.35        1.33      0.30 o
   4   0  11        9.16        9.06      0.82 o
   5   0  11       69.00       66.40      2.08 o
   6   0  11       17.72       21.07      2.77 o
   7   0  11       14.24       15.27      2.68 o
   8   0  11       17.98       19.16      2.12 o
   9   0  11       31.79       39.22      3.94 o
   0   1  11        3.93        4.94      0.71 o
   1   1  11      150.90      154.18      2.02 o
   2   1  11      538.19      530.44      7.08 o
   3   1  11        7.83        7.15      0.58 o
   4   1  11      138.71      130.64      2.47 o
   5   1  11      122.66      119.21      2.33 o
   6   1  11       48.63       45.27      2.38 o
   7   1  11        0.58        0.69      0.95 o
   8   1  11        7.22       10.45      1.86 o
   9   1  11       24.51       29.18      2.17 o
   0   2  11      198.97      216.22      3.73 o
   1   2  11      112.60      107.10      1.55 o
   2   2  11       89.11      101.84      1.58 o
   3   2  11       57.43       54.59      1.53 o
   4   2  11      210.67      194.77      3.62 o
   5   2  11       53.10       47.77      1.88 o
   6   2  11       13.52       12.18      0.95 o
   7   2  11       21.43       16.58      1.17 o
   8   2  11       29.66       23.93      1.83 o
   9   2  11       15.97       20.07      2.10 o
   0   3  11       46.10       44.44      1.26 o
   1   3  11      244.77      258.16      3.11 o
   2   3  11       53.32       53.75      1.02 o
   3   3  11      151.98      149.85      2.41 o
   4   3  11      368.52      373.77      6.61 o
   5   3  11      248.63      247.12      6.63 o
   6   3  11       34.30       37.09      1.57 o
   7   3  11        4.93        3.38      0.79 o
   8   3  11       16.05       19.00      1.72 o
   9   3  11        0.87        3.82      1.18 o
   0   4  11       46.73       55.51      4.75 o
   1   4  11      595.58      578.99      6.38 o
   2   4  11      171.28      179.22      2.67 o
   3   4  11       95.92       92.37      1.57 o
   4   4  11      153.99      139.77      2.64 o
   5   4  11      107.33      101.84      2.97 o
   6   4  11       55.37       45.84      1.78 o
   7   4  11       13.07       15.63      1.37 o
   8   4  11        2.23        3.19      0.98 o
   9   4  11        9.40       11.19      1.42 o
   0   5  11      393.04      387.87      7.45 o
   1   5  11      156.25      151.24      2.31 o
   2   5  11       42.85       37.52      0.77 o
   3   5  11       14.59       17.25      0.74 o
   4   5  11       39.86       45.20      1.21 o
   5   5  11      111.08      105.47      3.66 o
   6   5  11        6.91        6.73      0.78 o
   7   5  11       32.37       40.35      2.70 o
   8   5  11       64.10       70.83      4.53 o
   0   6  11        2.98        1.75      0.47 o
   1   6  11        5.53        8.21      0.52 o
   2   6  11       11.41        7.78      0.47 o
   3   6  11       81.72       73.78      1.67 o
   4   6  11       28.96       30.05      1.08 o
   5   6  11       35.87       29.24      1.29 o
   6   6  11        9.17        6.86      0.79 o
   7   6  11        4.67        5.08      1.35 o
   8   6  11        2.90        5.03      1.72 o
   0   7  11        1.49        1.53      0.56 o
   1   7  11       48.98       44.72      1.30 o
   2   7  11       17.96       19.21      0.61 o
   3   7  11        3.93        4.00      0.52 o
   4   7  11       26.35       24.50      1.07 o
   5   7  11       62.15       61.68      3.93 o
   6   7  11       12.18       12.60      1.37 o
   7   7  11       21.28       25.96      6.85 o
   8   7  11       51.13       54.78      6.49 o
   0   8  11       34.54       28.61      1.34 o
   1   8  11        5.46        6.92      0.86 o
   2   8  11      110.60      103.95      3.00 o
   3   8  11       37.64       39.60      1.85 o
   4   8  11       25.13       27.04      1.87 o
   5   8  11        3.76        4.68      1.24 o
   6   8  11        2.73        7.42      1.85 o
   7   8  11        8.85       11.55      2.25 o
   0   9  11       13.86       10.18      1.26 o
   1   9  11        6.44        7.59      0.79 o
   2   9  11       22.58       25.62      1.60 o
   3   9  11        5.00        7.66      0.88 o
   4   9  11        0.93       -0.16      0.97 o
   5   9  11       27.71       30.72      3.25 o
   6   9  11       11.00       12.89      4.76 o
   0  10  11        1.08        1.68      0.77 o
   1  10  11       14.57       13.21      1.30 o
   2  10  11       15.37       16.97      1.36 o
   3  10  11       20.49       22.22      1.78 o
   4  10  11        3.67        8.09      1.59 o
   5  10  11        3.73        1.28      1.72 o
   0  11  11        0.45        3.81      2.19 o
   1  11  11        4.09        2.63      1.23 o
   2  11  11       28.83       27.26      4.71 o
   3  11  11       19.22       22.86      4.74 o
   0   0  12      133.15      149.47      4.16 o
   1   0  12      700.43      705.58     11.19 o
   2   0  12        0.06        0.53      1.18 o
   3   0  12        0.07       -0.22      0.66 o
   4   0  12       31.12       26.26      1.41 o
   5   0  12        7.95        9.73      1.56 o
   6   0  12        1.54        1.08      1.62 o
   7   0  12        9.04       10.76      2.06 o
   8   0  12        4.21        6.61      1.99 o
   9   0  12        2.18        2.55      1.71 o
   0   1  12      418.89      429.51      7.14 o
   1   1  12      168.69      169.14      2.20 o
   2   1  12       14.16       13.14      0.72 o
   3   1  12       74.41       78.63      1.39 o
   4   1  12       53.05       49.48      1.37 o
   5   1  12      130.64      147.34      4.17 o
   6   1  12       64.02       64.39      4.35 o
   7   1  12       13.88       11.53      1.34 o
   8   1  12        2.23        5.77      1.19 o
   9   1  12       31.63       31.42      2.98 o
   0   2  12      197.25      193.58      3.48 o
   1   2  12      414.47      421.87      5.41 o
   2   2  12       87.41       87.65      1.27 o
   3   2  12       63.44       51.92      1.01 o
   4   2  12      212.94      201.65      3.71 o
   5   2  12       18.11       14.12      1.00 o
   6   2  12       70.90       79.82      4.60 o
   7   2  12       32.38       36.87      2.27 o
   8   2  12       11.19        9.17      1.80 o
   9   2  12        3.51        6.55      1.25 o
   0   3  12       14.60       15.19      0.93 o
   1   3  12      104.78      109.52      1.58 o
   2   3  12       68.84       60.03      1.06 o
   3   3  12       15.80       11.58      0.68 o
   4   3  12      329.91      311.35      6.04 o
   5   3  12       50.81       58.50      2.03 o
   6   3  12       17.38       12.74      1.16 o
   7   3  12        5.01        3.82      1.31 o
   8   3  12       17.27       15.47      1.53 o
   9   3  12       30.29       26.19      2.44 o
   0   4  12       11.30       13.45      1.05 o
   1   4  12      108.37      106.27      1.78 o
   2   4  12      161.09      159.14      2.97 o
   3   4  12       37.37       35.65      0.94 o
   4   4  12       16.62       17.90      0.83 o
   5   4  12      101.40       83.18      3.28 o
   6   4  12       19.60       22.23      2.15 o
   7   4  12       12.71       14.73      1.31 o
   8   4  12       23.49       23.75      1.98 o
   9   4  12        3.90        3.20      0.97 o
   0   5  12      572.03      553.28     10.58 o
   1   5  12       60.91       61.86      1.50 o
   2   5  12      242.39      231.15      3.42 o
   3   5  12      101.15      102.31      2.37 o
   4   5  12       50.70       45.54      1.37 o
   5   5  12       77.41       76.38      3.23 o
   6   5  12       43.78       49.90      4.22 o
   7   5  12       10.89       13.88      1.31 o
   8   5  12        5.02        4.40      1.11 o
   0   6  12        0.32        0.10      0.55 o
   1   6  12       29.93       26.33      0.81 o
   2   6  12       11.68       12.31      0.50 o
   3   6  12      126.33      138.83      3.16 o
   4   6  12       30.50       30.55      1.14 o
   5   6  12        4.68        6.18      1.15 o
   6   6  12       36.81       36.45      2.94 o
   7   6  12       39.89       40.86      3.80 o
   8   6  12       16.46       20.59      3.30 o
   0   7  12      424.50      391.63      9.40 o
   1   7  12       30.53       29.48      0.90 o
   2   7  12        6.51        6.45      0.74 o
   3   7  12       32.63       31.64      1.17 o
   4   7  12       51.73       54.67      2.42 o
   5   7  12       17.15       20.87      1.83 o
   6   7  12       16.54       16.05      1.65 o
   7   7  12        6.28        9.35      2.10 o
   0   8  12       13.97       16.88      1.08 o
   1   8  12       13.39       12.97      0.77 o
   2   8  12       23.21       21.44      1.85 o
   3   8  12        8.33       10.96      1.10 o
   4   8  12        5.74        5.02      1.06 o
   5   8  12        4.43        8.35      1.35 o
   6   8  12       26.36       24.67      2.69 o
   0   9  12       47.81       43.48      4.03 o
   1   9  12        2.31        1.36      0.73 o
   2   9  12       21.03       20.71      1.61 o
   3   9  12        1.12       -0.62      0.78 o
   4   9  12       28.52       36.33      2.49 o
   5   9  12        5.91        5.88      1.41 o
   0  10  12       11.59        9.88      1.17 o
   1  10  12        3.59        2.33      1.04 o
   2  10  12       14.10       13.54      1.21 o
   3  10  12        0.35        0.99      1.13 o
   4  10  12       11.16       12.00      2.03 o
   2  11  12        1.87        3.86      1.55 o
   1   0  13       11.87       11.39      0.91 o
   2   0  13     1156.89     1202.73     28.57 o
   3   0  13      109.84       96.42      2.33 o
   4   0  13       70.85       76.83      3.21 o
   5   0  13        1.05        0.89      1.53 o
   6   0  13        0.24        2.10      1.74 o
   7   0  13        2.08        5.10      1.80 o
   8   0  13        0.16        2.19      1.66 o
   9   0  13        3.88        7.62      2.15 o
   0   1  13       21.44       23.21      0.97 o
   1   1  13       46.51       50.87      1.01 o
   2   1  13       19.12       22.35      1.83 o
   3   1  13       42.11       38.92      1.35 o
   4   1  13      530.53      499.96     10.72 o
   5   1  13       27.44       30.99      2.46 o
   6   1  13        9.01       10.75      1.59 o
   7   1  13        2.35        3.44      0.94 o
   8   1  13       70.12       86.19      5.43 o
   9   1  13        7.63       10.18      1.75 o
   0   2  13       62.71       62.20      1.57 o
   1   2  13      105.45      106.63      2.02 o
   2   2  13      362.30      363.62      5.51 o
   3   2  13       68.72       56.78      1.10 o
   4   2  13      115.32      125.31      3.55 o
   5   2  13       75.81       77.96      3.52 o
   6   2  13       22.70       21.93      2.09 o
   7   2  13        5.01        1.85      1.08 o
   8   2  13        7.14        8.37      1.22 o
   9   2  13        1.78        3.44      1.51 o
   0   3  13      504.61      512.85     10.96 o
   1   3  13       38.95       37.81      1.16 o
   2   3  13       71.11       61.58      1.28 o
   3   3  13      175.98      183.90      3.35 o
   4   3  13      121.91      118.90      3.05 o
   5   3  13        8.10        8.26      0.93 o
   6   3  13       53.67       50.31      3.99 o
   7   3  13       16.79       18.01      2.15 o
   8   3  13       39.02       39.21      2.85 o
   9   3  13       11.33       13.43      1.78 o
   0   4  13       19.13       20.10      1.11 o
   1   4  13      618.37      595.08      8.42 o
   2   4  13      287.97      267.72      3.95 o
   3   4  13      208.29      193.42      4.30 o
   4   4  13       62.84       67.99      1.90 o
   5   4  13       54.33       53.94      3.58 o
   6   4  13        4.45        2.95      2.44 o
   7   4  13        7.94        9.95      1.23 o
   8   4  13        7.24        6.76      1.23 o
   0   5  13       63.36       57.29      1.81 o
   1   5  13      261.37      253.00      4.55 o
   2   5  13       15.92       15.80      0.70 o
   3   5  13       82.96       82.48      2.00 o
   4   5  13      118.96      111.81      3.44 o
   5   5  13        2.90        5.33      1.69 o
   6   5  13       16.90       19.38      1.84 o
   7   5  13       38.16       37.00      2.63 o
   8   5  13       17.60       16.32      2.23 o
   0   6  13        0.14       -0.51      0.76 o
   1   6  13       17.65       18.41      0.93 o
   2   6  13      117.59       98.66      3.08 o
   3   6  13       16.67       14.71      0.70 o
   4   6  13       11.99        9.93      0.74 o
   5   6  13       10.63       10.78      1.17 o
   6   6  13        6.40        5.96      1.43 o
   7   6  13        2.07        1.52      1.58 o
   0   7  13       46.57       41.60      1.80 o
   1   7  13      165.04      155.68      4.39 o
   2   7  13        5.89        9.47      0.94 o
   3   7  13        8.95        8.27      0.70 o
   4   7  13       18.29       17.00      1.42 o
   5   7  13       17.31       19.43      3.10 o
   6   7  13        2.85        8.85      4.37 o
   7   7  13       18.31       23.87      3.39 o
   0   8  13      187.43      214.34     15.56 o
   1   8  13        5.57        6.64      0.72 o
   2   8  13       20.55       22.96      1.46 o
   3   8  13        1.74        0.29      0.71 o
   4   8  13       18.63       19.70      2.01 o
   5   8  13       20.63       23.32      2.57 o
   6   8  13        5.35        2.63      1.77 o
   0   9  13       50.41       55.88      5.12 o
   1   9  13       66.63       66.24      4.19 o
   2   9  13        6.59        4.30      0.81 o
   3   9  13        1.36        3.06      1.20 o
   4   9  13        9.16       10.91      1.63 o
   5   9  13       10.08       13.83      2.29 o
   0  10  13       68.49       72.04      8.46 o
   1  10  13        1.54        1.68      0.93 o
   2  10  13        6.37        7.61      1.14 o
   3  10  13        3.94        4.21      1.40 o
   4  10  13        2.86        6.42      6.54 o
   0   0  14      543.35      512.98     15.36 o
   1   0  14       75.95       68.30      1.92 o
   2   0  14      613.59      568.69     14.11 o
   3   0  14       53.59       54.25      1.53 o
   4   0  14      349.05      333.54     18.07 o
   5   0  14        0.37       -0.39      2.38 o
   6   0  14       40.87       47.26      5.39 o
   7   0  14        5.12        0.28      4.39 o
   8   0  14       29.43       35.94      3.71 o
   9   0  14        0.62        1.54      1.44 o
   0   1  14      282.05      288.64      6.35 o
   1   1  14      220.72      219.01      3.52 o
   2   1  14       13.74       15.22      2.08 o
   3   1  14      356.19      327.96      5.87 o
   4   1  14       61.60       60.79      2.82 o
   5   1  14       17.28       18.50      1.80 o
   6   1  14        1.30       -0.04      1.47 o
   7   1  14       18.84       17.93      2.23 o
   8   1  14       15.33       21.45      2.15 o
   9   1  14       19.71       20.26      1.99 o
   0   2  14      271.55      257.92      5.72 o
   1   2  14      103.38      101.56      4.95 o
   2   2  14      376.65      371.59      6.68 o
   3   2  14      293.26      278.56      6.10 o
   4   2  14       97.72       92.87      3.86 o
   5   2  14        3.41        5.20      1.73 o
   6   2  14       57.16       55.48      4.50 o
   7   2  14        9.11        8.44      1.27 o
   8   2  14       21.05       25.45      2.42 o
   0   3  14       29.79       22.59      1.17 o
   1   3  14      164.32      163.02      2.75 o
   2   3  14       16.09       14.86      0.61 o
   3   3  14       50.52       54.06      1.40 o
   4   3  14       30.73       27.08      1.14 o
   5   3  14       41.05       34.17      2.59 o
   6   3  14        9.77        9.77      3.42 o
   7   3  14       10.12        9.63      2.15 o
   8   3  14       27.53       35.05      3.09 o
   0   4  14      537.71      532.70     14.07 o
   1   4  14      123.10      111.29      2.30 o
   2   4  14      125.76      117.26      2.71 o
   3   4  14      287.50      267.86      5.86 o
   4   4  14       98.97       94.23      3.64 o
   5   4  14       10.51       11.76      2.54 o
   6   4  14        1.34        1.64      1.74 o
   7   4  14        3.01        1.85      2.07 o
   8   4  14        2.91        3.21      1.16 o
   0   5  14       30.17       23.05      1.29 o
   1   5  14       86.58       86.03      2.26 o
   2   5  14       41.47       39.88      1.10 o
   3   5  14       50.45       46.54      1.60 o
   4   5  14       36.09       39.22      1.57 o
   5   5  14       23.55       19.39      2.85 o
   6   5  14       22.76       27.11      2.87 o
   7   5  14        2.57        3.95      0.98 o
   0   6  14       18.75       17.33      1.05 o
   1   6  14       12.12        7.85      0.53 o
   2   6  14       12.70       12.81      0.68 o
   3   6  14       80.94       79.05      3.76 o
   4   6  14       65.22       68.13      4.25 o
   5   6  14       24.06       25.38      2.90 o
   6   6  14        9.24       10.13      1.70 o
   7   6  14       42.03       54.77      6.59 o
   0   7  14       39.44       41.69      3.38 o
   1   7  14       12.48       13.00      1.21 o
   2   7  14       18.38       18.41      1.09 o
   3   7  14       35.86       31.60      2.37 o
   4   7  14       24.92       29.54      3.03 o
   5   7  14        5.50        5.41      1.47 o
   6   7  14       19.97       19.22      2.67 o
   0   8  14       18.37       20.77      2.19 o
   1   8  14       18.62       24.59      1.77 o
   2   8  14        3.46        7.29      0.94 o
   3   8  14        4.40        6.50      1.04 o
   4   8  14        1.29        3.65      1.58 o
   5   8  14        2.96        5.33      2.72 o
   0   9  14      120.30      125.07     10.94 o
   1   9  14       13.23       14.96      1.26 o
   2   9  14       61.84       63.72      4.72 o
   3   9  14       18.63       23.53      3.52 o
   4   9  14        1.58        2.10      2.00 o
   0  10  14        5.58        4.14      2.10 o
   1  10  14       11.39       13.89      2.14 o
   2  10  14       10.15        8.52      3.88 o
   3  10  14        5.35        7.15      2.29 o
   1   0  15      490.12      467.11     11.59 o
   2   0  15        0.42       -1.83      1.83 o
   3   0  15     1123.03     1120.24     57.58 o
   4   0  15        2.76        6.47      1.65 o
   5   0  15        9.83       14.90      2.26 o
   6   0  15       15.57       13.69      3.04 o
   7   0  15        0.52        6.90      3.15 o
   8   0  15        2.30        9.32      1.97 o
   0   1  15      225.12      226.75      7.88 o
   1   1  15       47.37       41.09      1.31 o
   2   1  15       89.39       89.23      4.16 o
   3   1  15      105.72       94.96      3.20 o
   4   1  15       15.10       16.26      1.85 o
   5   1  15        2.19       -1.24      1.54 o
   6   1  15        1.59       -1.07      1.72 o
   7   1  15        2.63        3.92      2.26 o
   8   1  15       51.39       54.00      4.60 o
   0   2  15        5.17        4.93      1.05 o
   1   2  15      142.09      137.63      3.98 o
   2   2  15      181.44      173.60      5.54 o
   3   2  15      321.12      309.19      8.13 o
   4   2  15       49.86       48.84      3.11 o
   5   2  15       33.87       31.70      2.80 o
   6   2  15       11.51       13.60      2.15 o
   7   2  15       18.75       32.00      2.97 o
   8   2  15       17.90       19.06      1.96 o
   0   3  15       29.63       27.99      2.92 o
   1   3  15        2.83        2.31      1.72 o
   2   3  15       98.12       98.26      2.59 o
   3   3  15      106.70       98.06      2.98 o
   4   3  15        5.71        4.92      1.12 o
   5   3  15        3.98        3.97      1.38 o
   6   3  15       11.89       15.20      2.04 o
   7   3  15       28.49       32.53      2.80 o
   8   3  15       12.35       16.02      1.99 o
   0   4  15       37.50       34.69      1.91 o
   1   4  15       36.31       37.30      1.48 o
   2   4  15       28.49       26.07      1.12 o
   3   4  15       55.22       55.28      2.44 o
   4   4  15       21.25       20.76      1.90 o
   5   4  15       30.98       32.61      3.13 o
   6   4  15        0.90        4.57      1.45 o
   7   4  15       29.57       32.71      3.42 o
   0   5  15       18.57       17.61      1.40 o
   1   5  15       12.14       10.78      0.76 o
   2   5  15        4.41        3.60      0.59 o
   3   5  15       21.11       18.86      1.05 o
   4   5  15       70.64       67.39      5.27 o
   5   5  15       21.63       22.50      2.51 o
   6   5  15        8.14       10.82      1.94 o
   7   5  15       11.06       11.00      1.32 o
   0   6  15        0.14        0.53      1.37 o
   1   6  15        4.50        4.90      0.62 o
   2   6  15       13.04       11.74      1.78 o
   3   6  15       18.95       16.36      1.16 o
   4   6  15       37.38       41.39      3.99 o
   5   6  15        0.48        0.43      1.53 o
   6   6  15       28.34       28.44      3.60 o
   0   7  15        3.56        3.79      1.03 o
   1   7  15        8.52       10.54      1.19 o
   2   7  15        5.92        4.65      1.01 o
   3   7  15       15.11       14.29      1.62 o
   4   7  15       69.21       72.39      9.32 o
   5   7  15       13.97       17.84      2.16 o
   6   7  15        1.88        1.32      1.69 o
   0   8  15       14.03       15.67      2.69 o
   1   8  15        6.23        9.76      1.24 o
   2   8  15       60.91       63.09      4.04 o
   3   8  15       11.97        9.61      1.72 o
   4   8  15        0.31        1.24      1.66 o
   5   8  15        5.30        6.99      1.84 o
   0   9  15        0.20        1.92      1.00 o
   1   9  15       12.57       15.01      3.17 o
   2   9  15        0.25        1.33      1.19 o
   3   9  15        6.45        6.92      1.96 o
   4   9  15       64.56       69.68      8.15 o
   1  10  15        7.53        5.10      1.53 o
   0   0  16       14.62       14.44      1.87 o
   1   0  16      292.31      283.27     10.82 o
   2   0  16       91.28       90.10      5.42 o
   3   0  16       33.36       37.36      5.74 o
   4   0  16        4.67        6.05      1.90 o
   5   0  16       34.65       41.59      8.59 o
   6   0  16       42.79       38.82      5.41 o
   7   0  16        8.63       14.31      3.06 o
   8   0  16       29.52       30.62      3.96 o
   0   1  16      289.55      287.50     10.91 o
   1   1  16      107.72      111.10      3.93 o
   2   1  16       34.50       35.33      9.19 o
   3   1  16       12.57       14.39      0.96 o
   4   1  16       31.37       32.17      3.55 o
   5   1  16       12.19       11.68      2.09 o
   6   1  16       20.12       19.92      2.52 o
   7   1  16       41.81       51.51      4.83 o
   8   1  16        8.74        6.81      1.24 o
   0   2  16       11.11       13.34      1.46 o
   1   2  16       97.91       92.23      3.29 o
   2   2  16      158.02      147.00      4.86 o
   3   2  16       42.10       37.99      1.70 o
   4   2  16        3.23        5.86      4.91 o
   5   2  16       45.94       50.29      4.85 o
   6   2  16       41.62       41.37      4.03 o
   7   2  16        4.76        9.59      1.72 o
   8   2  16       26.96       26.78      2.89 o
   0   3  16        5.56        1.74      1.46 o
   1   3  16       65.51       63.30      2.11 o
   2   3  16       12.20       11.83      0.82 o
   3   3  16       60.14       54.71      2.20 o
   4   3  16        6.76        7.13      1.48 o
   5   3  16        7.98        9.31      3.88 o
   6   3  16        0.83        2.75      1.30 o
   7   3  16       45.00       51.81      5.08 o
   0   4  16      105.79      109.51      6.01 o
   1   4  16        4.10        3.77      0.72 o
   2   4  16       45.20       37.98      1.52 o
   3   4  16       16.19       14.01      2.01 o
   4   4  16       38.59       41.25      3.90 o
   5   4  16       10.71       11.92      1.82 o
   6   4  16        7.32        6.23      1.88 o
   7   4  16       31.54       36.04      3.79 o
   0   5  16       12.86       15.23      1.30 o
   1   5  16       57.38       57.04      3.29 o
   2   5  16        3.79        2.79      1.03 o
   3   5  16       74.29       71.42      4.47 o
   4   5  16       34.60       35.45      3.50 o
   5   5  16       16.53       19.03      3.50 o
   6   5  16        6.49       12.25      1.78 o
   7   5  16       14.23       15.49      3.00 o
   0   6  16        9.52        6.79      1.64 o
   1   6  16        4.35        3.97      0.94 o
   2   6  16       15.34       13.72      1.32 o
   3   6  16        6.78        6.92      1.37 o
   4   6  16       43.01       49.39      4.62 o
   5   6  16       22.01       21.38      2.95 o
   6   6  16        6.32        8.59      1.72 o
   0   7  16       12.77       12.08      1.50 o
   1   7  16       15.51       17.70      1.50 o
   2   7  16        7.28        9.31      1.10 o
   3   7  16       53.21       65.17      8.61 o
   4   7  16       10.61        8.41      3.13 o
   5   7  16        7.12        5.73      1.13 o
   0   8  16       43.49       44.61      4.21 o
   1   8  16        6.85        8.33      1.01 o
   2   8  16       11.13       12.95      1.64 o
   3   8  16        1.36        3.50      1.92 o
   4   8  16       24.12       24.94      3.64 o
   0   9  16       33.74       33.77      5.76 o
   1   9  16        6.78        6.61      1.38 o
   2   9  16       12.96       15.81      3.59 o
   3   9  16       22.83       22.96      4.64 o
   1   0  17       75.11       72.43      4.30 o
   2   0  17      106.64       97.92      7.84 o
   3   0  17      215.79      249.95     18.85 o
   4   0  17       41.75       46.71      6.05 o
   5   0  17        2.57        5.81      2.74 o
   6   0  17       26.83       39.33      5.37 o
   7   0  17        1.34        3.70      2.22 o
   0   1  17       44.51       44.55      5.16 o
   1   1  17      104.40       99.62      4.55 o
   2   1  17       76.22       72.98      4.27 o
   3   1  17        8.53        7.31      1.44 o
   4   1  17        2.83        4.11      4.11 o
   5   1  17       18.33       18.46      4.48 o
   6   1  17        1.66       -2.69      2.69 o
   7   1  17       34.64       40.83      5.27 o
   0   2  17        0.20       -1.75      1.75 o
   1   2  17       74.37       71.74      3.47 o
   2   2  17       37.73       38.02      1.95 o
   3   2  17       57.27       57.47      4.44 o
   4   2  17       47.35       47.35      3.90 o
   5   2  17        2.52        6.40      1.86 o
   6   2  17       33.47       38.27      3.88 o
   7   2  17       18.86       20.59      2.89 o
   0   3  17        3.01        2.22      1.55 o
   1   3  17        0.02        0.15      1.34 o
   2   3  17       12.18       12.32      0.86 o
   3   3  17       24.95       23.63      2.66 o
   4   3  17       39.03       38.32      6.34 o
   5   3  17       40.02       44.13      4.27 o
   6   3  17        9.87       12.33      3.26 o
   7   3  17       19.98       24.45      2.95 o
   0   4  17        4.30        3.43      1.24 o
   1   4  17       80.75       78.57      4.91 o
   2   4  17       12.22       10.41      1.00 o
   3   4  17       26.01       30.23      2.74 o
   4   4  17       21.19       29.47      3.06 o
   5   4  17       48.97       57.88      8.19 o
   6   4  17        5.92        6.58      2.55 o
   0   5  17        5.08        4.62      1.74 o
   1   5  17        3.50        3.46      0.77 o
   2   5  17       15.42       12.64      0.94 o
   3   5  17       22.41       21.87      2.51 o
   4   5  17       13.96       21.67      5.44 o
   5   5  17        0.56        0.64      2.79 o
   6   5  17       13.13       12.20      1.76 o
   0   6  17        3.49        1.33      2.11 o
   1   6  17        1.66        4.65      1.12 o
   2   6  17       12.28       12.57      2.22 o
   3   6  17        5.36       11.04      3.02 o
   4   6  17       21.99       26.93      3.09 o
   5   6  17       11.60       14.64      2.96 o
   0   7  17        1.27        1.07      1.00 o
   1   7  17        0.64       -0.06      0.82 o
   2   7  17        3.16        3.21      1.44 o
   3   7  17       87.39       97.71     16.22 o
   4   7  17        7.21       20.73      6.67 o
   0   8  17        1.30        1.36      1.39 o
   1   8  17       10.53       10.63      1.19 o
   2   8  17        3.45        5.25      1.83 o
   3   8  17        1.17       -1.24      1.94 o
   0   9  17        0.02        0.00      1.23 o
   1   9  17        3.84        7.04      2.40 o
   0   0  18        0.00        2.84      1.64 o
   1   0  18      127.22      123.50      6.82 o
   2   0  18        0.36        0.25      1.81 o
   3   0  18        0.13        0.20      2.45 o
   4   0  18        2.84        0.66      2.45 o
   5   0  18        0.01       -0.84      1.71 o
   6   0  18        5.67        7.49      3.15 o
   7   0  18        9.71       10.53      3.22 o
   0   1  18      246.86      253.44     13.47 o
   1   1  18        7.10        4.85      1.09 o
   2   1  18       35.94       34.24      2.98 o
   3   1  18       27.71       41.89      4.34 o
   4   1  18       24.01       28.03      5.84 o
   5   1  18       14.98       14.50      3.06 o
   6   1  18       21.32       28.20      6.75 o
   7   1  18       11.95       12.75      3.68 o
   0   2  18        8.22        7.28      1.48 o
   1   2  18       48.72       50.22      3.51 o
   2   2  18        0.36        0.81      2.49 o
   3   2  18      110.92      128.44      9.68 o
   4   2  18        9.40       16.13      3.29 o
   5   2  18        5.20        7.51      4.17 o
   6   2  18       10.37       17.19      4.69 o
   0   3  18       34.22       45.75      5.53 o
   1   3  18       31.83       28.47      1.80 o
   2   3  18       25.30       23.38      1.84 o
   3   3  18       54.73       54.90      5.12 o
   4   3  18       16.17       17.32      2.99 o
   5   3  18       18.66       25.78      3.05 o
   6   3  18       25.92       25.15      3.33 o
   0   4  18       12.11       13.32      1.96 o
   1   4  18        8.28        5.99      1.44 o
   2   4  18       87.64      103.10      7.42 o
   3   4  18       55.94       60.80      8.79 o
   4   4  18       70.20       76.62      7.00 o
   5   4  18       13.78       19.29      2.82 o
   6   4  18        3.40        5.93      1.69 o
   0   5  18        0.07        2.42      1.72 o
   1   5  18        1.41        0.77      0.92 o
   2   5  18       51.59       51.60      7.11 o
   3   5  18        2.38       -1.73      1.73 o
   4   5  18       11.46       10.93      1.98 o
   5   5  18       28.62       40.65      6.31 o
   0   6  18        2.33        4.62      3.38 o
   1   6  18       13.97       11.85      1.50 o
   2   6  18        8.81        7.36      2.28 o
   3   6  18       11.49       18.71      3.97 o
   4   6  18       60.92       71.50      8.40 o
   5   6  18        3.38        5.75      5.18 o
   0   7  18        7.73       14.45      1.97 o
   1   7  18        9.21       13.14      1.44 o
   2   7  18       10.12       12.70      2.15 o
   3   7  18       34.48       69.04     13.46 o
   0   8  18       49.87       57.72      9.71 o
   1   8  18        9.64        9.51      1.70 o
   2   8  18       40.27       45.20      7.91 o
   1   0  19       84.66       97.92     10.53 o
   2   0  19        5.68        3.59      1.80 o
   3   0  19        1.49        0.52      2.83 o
   4   0  19        0.59        0.94      2.61 o
   5   0  19        0.64       -1.83      1.83 o
   6   0  19        0.25        5.05      2.45 o
   0   1  19       43.33       45.95      4.02 o
   1   1  19        3.72        3.32      2.77 o
   2   1  19       25.10       28.12      3.32 o
   3   1  19       13.05       14.81      2.06 o
   4   1  19       36.31       41.33      4.50 o
   5   1  19      110.14      127.16     14.73 o
   6   1  19        0.60        0.52      1.90 o
   0   2  19        1.31       -0.34      1.71 o
   1   2  19       39.21       41.46      3.18 o
   2   2  19       52.30       55.88      6.66 o
   3   2  19        4.71        1.69      1.89 o
   4   2  19       15.20       20.07      3.96 o
   5   2  19       13.25       16.77      2.73 o
   6   2  19        0.21        2.34      2.52 o
   0   3  19        0.00        0.25      2.33 o
   1   3  19       15.64       16.00      1.97 o
   2   3  19        3.94        3.80      1.61 o
   3   3  19       26.57       25.71      2.76 o
   4   3  19        3.73        3.57      4.34 o
   5   3  19       25.21       41.20      5.27 o
   0   4  19        0.36        1.32      2.26 o
   1   4  19       37.16       33.38      2.66 o
   2   4  19       46.25       56.09      5.29 o
   3   4  19       49.62       60.14      5.98 o
   4   4  19       22.79       28.58      3.85 o
   5   4  19        6.00        6.78      1.84 o
   0   5  19        7.46        5.74      2.74 o
   1   5  19       20.99       22.23      1.90 o
   2   5  19       18.16       19.75      3.33 o
   3   5  19       28.27       29.63      3.84 o
   4   5  19       14.50       12.94      2.22 o
   0   6  19        0.47        2.35      1.58 o
   1   6  19       19.96       24.12      2.63 o
   2   6  19       23.91       30.97      5.53 o
   3   6  19       68.75       75.78     12.62 o
   4   6  19       49.52       46.53      5.66 o
   0   7  19       19.85       24.22      4.71 o
   1   7  19        5.35        6.77      1.46 o
   2   7  19       28.31       34.90      6.15 o
   0   0  20       12.94       13.92      3.36 o
   1   0  20        3.41        6.40      2.19 o
   2   0  20       10.09       14.78      3.54 o
   3   0  20       20.39       23.61      4.43 o
   4   0  20       25.20       28.11      5.37 o
   5   0  20        1.62        4.66      2.19 o
   0   1  20       49.45       47.95      4.71 o
   1   1  20        7.08        8.84      1.98 o
   2   1  20        9.79        8.55      1.83 o
   3   1  20       21.60       23.20      2.75 o
   4   1  20      118.08      146.57     17.06 o
   5   1  20       10.37       12.65      2.28 o
   0   2  20       10.71        8.80      2.24 o
   1   2  20        8.18        8.91      1.51 o
   2   2  20        1.31        2.77      4.15 o
   3   2  20       28.33       30.05      3.27 o
   4   2  20       23.53       26.58      4.41 o
   5   2  20        0.11       -1.18      2.34 o
   0   3  20        4.39        7.25      2.28 o
   1   3  20       24.57       30.25      2.92 o
   2   3  20       44.01       49.32      4.70 o
   3   3  20       13.64       16.65      2.09 o
   4   3  20       26.41       26.99      3.52 o
   5   3  20       23.12       24.57      4.84 o
   0   4  20        0.50        5.81      2.06 o
   1   4  20       19.06       23.12      2.64 o
   2   4  20       18.97       18.78      2.77 o
   3   4  20       21.34       26.14      3.70 o
   4   4  20       23.24       22.72      3.07 o
   0   5  20        0.05        2.37      3.77 o
   1   5  20       21.21       23.47      3.27 o
   2   5  20       18.51       20.45      4.52 o
   3   5  20        7.98       10.22      1.97 o
   0   6  20       41.41       52.03      8.94 o
   1   6  20        9.95       10.45      2.31 o
   2   6  20       64.71       60.70     10.17 o
   1   0  21        1.24        0.85      2.03 o
   2   0  21        0.62        6.53      3.00 o
   3   0  21       34.78       38.32      7.11 o
   4   0  21        0.08        0.53      2.29 o
   0   1  21       10.22       10.31      1.72 o
   1   1  21       39.85       45.81      4.43 o
   2   1  21       26.83       26.27      3.13 o
   3   1  21       18.76       21.84      4.82 o
   4   1  21        6.57        6.38      1.68 o
   0   2  21       10.34        6.12      2.81 o
   1   2  21        3.27        5.34      1.36 o
   2   2  21       11.60       16.20      2.34 o
   3   2  21        7.41        4.42      1.58 o
   4   2  21        0.41        0.47      1.71 o
   0   3  21        0.62       -0.89      2.06 o
   1   3  21        8.34       10.18      2.46 o
   2   3  21       53.30       61.96      7.50 o
   3   3  21        6.81       11.51      3.55 o
   4   3  21       22.26       23.72      4.57 o
   0   4  21        1.36       -2.60      2.60 o
   1   4  21       11.56       15.13      3.11 o
   2   4  21       16.32       16.10      2.52 o
   3   4  21        0.69        1.17      1.89 o
   0   5  21        5.79        4.98      3.04 o
   1   5  21        4.27        2.29      1.43 o
   2   5  21       19.52       27.92      5.58 o
   0   0  22       14.15       15.83      3.36 o
   1   0  22        4.26        5.80      3.08 o
   2   0  22       77.65       98.92     16.39 o
   3   0  22        7.56       10.76      3.41 o
   0   1  22       41.11       51.67      8.91 o
   1   1  22       35.13       46.14      5.80 o
   2   1  22      102.71      125.07     14.81 o
   3   1  22       15.02       18.52      3.02 o
   0   2  22        0.04        2.60      2.22 o
   1   2  22        7.65        9.93      2.39 o
   2   2  22       23.01       27.64      3.66 o
   3   2  22        1.43       -1.71      1.88 o
   0   3  22       17.69       16.95      3.57 o
   1   3  22       16.77       17.99      4.44 o
   2   3  22        4.17        5.90      1.91 o
   0   4  22        0.76        4.43      2.84 o
   1   4  22       10.83        7.24      1.99 o
   0   1  23        0.61       -0.80      1.92 o
 
